# Supplementary material for: Gain- and Loss-of-Function Mutations in the Breast Cancer Gene GATA3 Result in Differential Drug Sensitivity
Source: PLoS Genet. 2016 Sep 2;12(9):e1006279. doi: 10.1371/journal.pgen.1006279 (PMC5010247; doi:10.1371/journal.pgen.1006279)
Supplement: S1 Table — (XLSX) [file pgen.1006279.s008.xlsx]

## Sheet: Sheet1
	Table S1 | Mutual exclusivity analysis of most frequent breast cancer mutations in TCGA and METABRIC data.
		Gene A	Gene B	p-value	Log odds ratio	Association
	TCGA	TP53	PIK3CA	6.718e-08	-0.781103	Tendency towards mutual exclusivity (significant)		Log odds ratio >0: association towards co-occurrence
		TP53	CDH1	6.19079e-16	-2.18356	Tendency towards mutual exclusivity (significant)		Log odds ratio <=0: association towards mutual exclusivity
		TP53	GATA3	1.36261e-09	-1.52477	Tendency towards mutual exclusivity (significant)		p-Value <0.05: significant association
		TP53	KMT2C	0.108717	-0.342969	Tendency towards mutual exclusivity
		TP53	MAP3K1	3.62135e-07	-1.61814	Tendency towards mutual exclusivity (significant)		Log odds ratio quantifies how strongly the presence or absence of alterations in gene A are associated with the presence or absence of alterations in gene B in the selected tumors.
		TP53	PTEN	0.354012	-0.160303	Tendency towards mutual exclusivity		p-Value derived from Fisher's exact test
		PIK3CA	CDH1	5.15348e-06	0.851531	Tendency towards co-occurrence (significant)
		PIK3CA	GATA3	0.00258371	-0.642434	Tendency towards mutual exclusivity (significant)		cBioPortal http://www.cbioportal.org/ (Ciriello et al., Cell, 2015; Pereira et al., Nat Comms, 2016)
		PIK3CA	KMT2C	0.00155276	0.716289	Tendency towards co-occurrence (significant)
		PIK3CA	MAP3K1	0.000662357	0.797426	Tendency towards co-occurrence (significant)
		PIK3CA	PTEN	0.189897	-0.319342	Tendency towards mutual exclusivity
		CDH1	GATA3	0.0268397	-0.703464	Tendency towards mutual exclusivity (significant)
		CDH1	KMT2C	0.41742	0.112654	Tendency towards co-occurrence
		CDH1	MAP3K1	0.540285	-0.0384687	Tendency towards mutual exclusivity
		CDH1	PTEN	0.0461429	0.658309	Tendency towards co-occurrence (significant)
		GATA3	KMT2C	0.0995977	0.457673	Tendency towards co-occurrence
		GATA3	MAP3K1	0.0797947	-0.716318	Tendency towards mutual exclusivity
		GATA3	PTEN	0.314889	0.260283	Tendency towards co-occurrence
		KMT2C	MAP3K1	0.0442657	0.684897	Tendency towards co-occurrence (significant)
		KMT2C	PTEN	0.0688355	0.709465	Tendency towards co-occurrence
		MAP3K1	PTEN	0.382816	-0.374549	Tendency towards mutual exclusivity
		Gene A	Gene B	p-value	Log odds ratio	Association
	METABRIC	TP53	PIK3CA	1.89e-12	-0.690221	Tendency towards mutual exclusivity (significant)
		TP53	CDH1	6.64e-09	-1.09555	Tendency towards mutual exclusivity (significant)
		TP53	GATA3	1.29e-14	-1.30997	Tendency towards mutual exclusivity (significant)
		TP53	KMT2C	0.0463689	-0.263374	Tendency towards mutual exclusivity (significant)
		TP53	MAP3K1	5.02e-12	-1.28265	Tendency towards mutual exclusivity (significant)
		TP53	PTEN	0.203875	0.157837	Tendency towards co-occurrence
		PIK3CA	CDH1	4.25812e-06	0.717286	Tendency towards co-occurrence (significant)
		PIK3CA	GATA3	0.217336	-0.118615	Tendency towards mutual exclusivity
		PIK3CA	KMT2C	1.15e-08	0.794951	Tendency towards co-occurrence (significant)
		PIK3CA	MAP3K1	1.27e-12	1.0887	Tendency towards co-occurrence (significant)
		PIK3CA	PTEN	0.36081	-0.0750662	Tendency towards mutual exclusivity
		CDH1	GATA3	0.0108867	-0.67021	Tendency towards mutual exclusivity (significant)
		CDH1	KMT2C	0.460658	0.0455346	Tendency towards co-occurrence
		CDH1	MAP3K1	0.232708	0.203366	Tendency towards co-occurrence
		CDH1	PTEN	0.0664862	-0.557633	Tendency towards mutual exclusivity
		GATA3	KMT2C	0.0895085	0.282848	Tendency towards co-occurrence
		GATA3	MAP3K1	0.385222	0.0842358	Tendency towards co-occurrence
		GATA3	PTEN	0.0541449	-0.498134	Tendency towards mutual exclusivity
		KMT2C	MAP3K1	0.000164269	0.734093	Tendency towards co-occurrence (significant)
		KMT2C	PTEN	0.460238	0.050161	Tendency towards co-occurrence
		MAP3K1	PTEN	0.0270591	0.499446	Tendency towards co-occurrence (significant)
