# Supplementary material for: Gain- and Loss-of-Function Mutations in the Breast Cancer Gene GATA3 Result in Differential Drug Sensitivity
Source: PLoS Genet. 2016 Sep 2;12(9):e1006279. doi: 10.1371/journal.pgen.1006279 (PMC5010247; doi:10.1371/journal.pgen.1006279)
Supplement: S2 Table — (XLSX) [file pgen.1006279.s009.xlsx]

## Sheet: Sheet1
	Table S2 | Response genes from TCGA segmentation analysis of eight breast cancer genes.
	PIK3CA.breaks.1	PIK3CA.breaks.more	PIK3CA.breaks.all	TP53.breaks.1	TP53.breaks.more	TP53.breaks.all	GATA3.breaks.1	GATA3.breaks.more	GATA3.breaks.all	PTEN.breaks.1	PTEN.breaks.more	PTEN.breaks.all	CDH1.breaks.1	CDH1.breaks.more	CDH1.breaks.all	MAP3K1.breaks.1	MAP3K1.breaks.more	MAP3K1.breaks.all	KMT2C.breaks.1	KMT2C.breaks.more	KMT2C.breaks.all	TTN.breaks.1	TTN.breaks.more	TTN.breaks.all
	BLNK	ACAT2	ACAT2	C17orf67	AACSL	AACSL	ABCG1	A4GALT	A4GALT	AGBL4	ANKRD52	AGBL4	FAM75A3	B4GALT4	B4GALT4	AP1S3	ACP6	ACP6	ABAT	ABLIM1	ABAT	EPHA6	ACBD7	ACBD7
	C17orf71	ACSF2	ACSF2	GBA3	ABCB5	ABCB5	ABHD12	ABLIM1	ABCG1	C15orf29	APLP2	ANKRD52	HBG2	C10orf84	C10orf84	C1orf230	ADH6	ADH6	C10orf111	ANKRD20A3	ABLIM1	GLMN	ACTG1	ACTG1
	C1orf124	ACTL6A	ACTL6A	OR2W1	ACSL3	ACSL3	ABTB2	ACAD11	ABHD12	C6orf15	ARID1A	APLP2	IFNA4	CDH1	CDH1	C20orf203	APOC1P1	AP1S3	CPLX3	BAGE	ANKRD20A3	GOT1L1	AKR1B15	AKR1B15
	CCKBR	ADAMTS8	ADAMTS8	PSIMCT-1	ADAD2	ADAD2	ACADVL	ACCN2	ABLIM1	CAB39L	C12orf63	ARID1A	MYH14	CRIPT	CRIPT	DSCAML1	ATP8B5P	APOC1P1	CYP2D6	BBS10	BAGE	NELL1	APIP	APIP
	CD5	AJAP1	AJAP1	SF1	AFG3L1	AFG3L1	ACSF2	ADH6	ABTB2	CCDC37	C21orf71	C12orf63	OR52I2	CTNNAL1	CTNNAL1	FBLL1	BCL3	ATP8B5P	DEGS2	C19orf60	BBS10	PRSS41	APOC1P1	APOC1P1
	CEACAM6	AKR1B10	AKR1B10	TG	ALG1L2	ALG1L2	ACSL1	ADIPOR2	ACAD11	CGA	CDK5RAP2	C15orf29	OR56A4	DMRTA2	DMRTA2	FFAR1	CCDC73	BCL3	FBXO38	C20orf29	C10orf111		ARPC4	ARPC4
	EVX2	ANXA3	ANXA3		ANKMY2	ANKMY2	ACTN1	ADSS	ACADVL	COX6C	CNNM4	C21orf71	OR8K3	DOT1L	DOT1L	FSD1L	CDK5	C1orf230	GUSBL2	C6orf129	C19orf60		ATG4D	ATG4D
	HIGD1A	AOAH	AOAH		APOM	APOM	ADAT3	AGPS	ACCN2	CPB1	CYB5RL	C6orf15	PPEF1	DUSP27	DUSP27	KRTAP10-4	DAGLB	C20orf203	KLHDC3	CACNB3	C20orf29		ATP13A1	ATP13A1
	HOTAIR	ARHGAP11A	ARHGAP11A		ARHGAP1	ARHGAP1	ADORA2A	AIDA	ACSF2	CXCL6	DOC2B	CAB39L	PRSS3	E2F6	E2F6	MFSD10	FLRT1	CCDC73	LAPTM4B	CAMK2N2	C6orf129		ATPAF1	ATPAF1
	ILF2	ARNTL	ARNTL		ASB5	ASB5	AGR2	ALPK1	ACSL1	EXOSC8	ETFDH	CCDC37		EIF4H	EIF4H	MTHFS	FOXN3	CDK5	LGR4	CD109	CACNB3		ATXN1L	ATXN1L
	LOC440896	ASPM	ASPM		ASMT	ASMT	AGT	AMIGO2	ACTN1	GJB6	FAM22D	CDK5RAP2		EML1	EML1	PELI2	GHR	DAGLB	LMAN1L	CHPT1	CAMK2N2		C10orf10	C10orf10
	MCART6	ASTE1	ASTE1		ASPN	ASPN	AHCYL2	AMOT	ADAT3	GTSF1L	FBXL21	CGA		FAM123A	FAM123A	RBM11	KRT33B	DSCAML1	LMO4	COPE	CD109		C11orf46	C11orf46
	OR1L3	ATP5B	ATP5B		ATP6V0D2	ATP6V0D2	AKR1D1	ANKRD16	ADH6	HES2	FLJ39609	CNNM4		FAM181A	FAM181A	RBM3	LCN2	FBLL1	LOC440905	COQ3	CHPT1		C12orf73	C12orf73
	OR2T12	AURKA	AURKA		ATP7B	ATP7B	ALDH2	ARHGEF10L	ADIPOR2	HIST1H4B	FSCN3	COX6C		FBLN7	FAM75A3	RPGR	LRCH1	FFAR1	MAPK8	CRTC3	COPE		C14orf182	C14orf182
	OR51G1	BCO2	BCO2		BTC	BTC	ALDOC	ARHGEF2	ADORA2A	IRX5	GDF7	CPB1		FKRP	FBLN7		MLLT4	FLRT1	MEGF10	CRY1	COQ3		C19orf75	C19orf75
	OR51V1	BTN2A3	BLNK		C10orf99	C10orf99	ALOX15B	ARL15	ADSS	KCNK4	GFOD1	CXCL6		GLA	FKRP		MYLK3	FOXN3	MEIS3	DDN	CPLX3		C1orf51	C1orf51
	PASD1	BUB1B	BTN2A3		C12orf42	C12orf42	AMZ1	ARNTL	AGPS	KIR2DL3	GNAT1	CYB5RL		GNPDA2	GLA		NKAIN2	FSD1L	NIP7	DDTL	CRTC3		C20orf27	C20orf27
	PM20D1	C11orf2	BUB1B		C16orf73	C16orf73	ANKRD30A	ARSJ	AGR2	LHX1	KCNV2	DOC2B		GPR52	GNPDA2		PDCD4	GHR	OTP	DDX56	CRY1		C20orf56	C20orf56
	RFPL4B	C12orf73	C11orf2		C1QTNF3	C17orf67	ANKRD6	ASF1A	AGT	LLGL1	LOC100125556	ETFDH		GUCA2B	GPR52		PHLDB2	KRT33B	PAIP2B	DNAJC30	CYP2D6		CD37	CD37
	RSRC1	C14orf177	C12orf73		C3orf17	C1QTNF3	ANUBL1	ATF7IP2	AHCYL2	LOC202781	LRRTM3	EXOSC8		HIST1H3F	GUCA2B		PRKG1	KRTAP10-4	PKHD1L1	DUSP28	DDN		COX11	COX11
	SLC25A44	C17orf101	C14orf177		C5orf62	C3orf17	AP3S1	ATP4A	AIDA	LPIN2	ODF2L	FAM22D		KCTD8	HBG2		PSMG4	LCN2	PNMA2	EEF1DP3	DDTL		CREB3L3	CREB3L3
	STAG3	C1orf131	C17orf101		C6orf126	C5orf62	AP4E1	ATP6AP2	AKR1D1	MMP23A	ODF3L2	FBXL21		LCE1F	HIST1H3F		RPS14	LRCH1	QRICH1	EPC2	DDX56		DDX39	DDX39
	ZNF578	C21orf63	C17orf71		C9orf40	C6orf126	APLF	BEST3	ALDH2	MTF1	OR10V1	FLJ39609		MB	IFNA4		SCRN1	MFSD10	SKIV2L	EPN3	DEGS2		DEFA5	DEFA5
		C3orf26	C1orf124		CATSPERG	C9orf40	APLP2	BMPR1B	ALDOC	PTPLA	PAPPA2	FSCN3		MTFMT	KCTD8		SMAD5OS	MLLT4	SLC15A2	FCHSD2	DNAJC30		DUSP23	DUSP23
		C3orf71	C1orf131		CCDC134	CATSPERG	APPBP2	BRP44L	ALOX15B	TCEAL1	PDZRN4	GDF7		N4BP3	LCE1F		SNX9	MTHFS	SNRPA1	FECH	DUSP28		EFCAB7	EFCAB7
		C4orf38	C21orf63		CCNO	CCDC134	APRT	C10orf107	ALPK1	TMEM145	PHTF1	GFOD1		NCRNA00175	MB		SPATA3	MYLK3	SSRP1	FGG	EEF1DP3		EPHX4	EPHA6
		C4orf46	C3orf26		CILP	CCNO	ARF3	C12orf74	AMIGO2	TRNT1	PIK3C2B	GJB6		NRXN2	MTFMT		SUSD4	NKAIN2	TAS2R13	G6PD	EPC2		F2R	EPHX4
		C5orf4	C3orf71		COL17A1	CILP	ARHGEF18	C16orf61	AMOT	UGT2A1	PROP1	GNAT1		OR13C3	MYH14		TMEM181	PDCD4	TMEM217	GPR27	EPN3		FAM189B	F2R
		C6orf201	C4orf38		COL3A1	COL17A1	ARL1	C18orf18	AMZ1		PTS	GTSF1L		OR2W5	N4BP3		TP53RK	PELI2	TRERF1	HAS2AS	FBXO38		FAM27C	FAM189B
		C7orf66	C4orf46		COL6A3	COL3A1	ARL5A	C19orf55	ANKRD16		RCAN3	HES2		PCDHA1	NCRNA00175		UQCRQ	PHLDB2	UBE3B	HHLA1	FCHSD2		FDX1L	FAM27C
		CACNA1G	C5orf4		COPS8	COL6A3	ARRB1	C19orf60	ANKRD30A		SDR9C7	HIST1H4B		PDZD11	NRXN2		ZFP57	PRKG1		HIST1H1B	FECH		G6PC2	FDX1L
		CALML3	C6orf201		CPA3	COPS8	ARSH	C1orf131	ANKRD6		SLC32A1	IRX5		RNF126	OR13C3		ZNF439	PSMG4		HIST1H1E	FGG		GDAP1	G6PC2
		CAND1	C7orf66		CXorf30	CPA3	ASS1	C1orf198	ANUBL1		SMCR8	KCNK4		RRP7A	OR2W5		ZNF839	RBM11		HIVEP2	G6PD		HKDC1	GDAP1
		CAST	CACNA1G		CYB5A	CXorf30	ASTL	C1orf203	AP3S1		SOX6	KCNV2		SERPINA4	OR52I2			RBM3		HMG20A	GPR27		IL4R	GLMN
		CCL19	CALML3		CYTSA	CYB5A	ATP2A2	C1orf77	AP4E1		TDP1	KIR2DL3		SLC6A5	OR56A4			RPGR		HOXB13	GUSBL2		KAT2A	GOT1L1
		CCL22	CAND1		DEFB123	CYTSA	ATP2C2	C21orf15	APLF		TOP3A	LHX1		TAF1D	OR8K3			RPS14		KRT4	HAS2AS		KIF20A	HKDC1
		CCNE1	CAST		DLEU2L	DEFB123	ATP6AP1	C2CD4C	APLP2		TRIM16L	LLGL1		TAF7	PCDHA1			SCRN1		L3MBTL3	HHLA1		LALBA	IL4R
		CCNT1	CCKBR		DUSP23	DLEU2L	ATP6V1G1	C3orf52	APPBP2		TSC22D1	LOC100125556		TTC13	PDZD11			SMAD5OS		LOC730101	HIST1H1B		LOC100130522	KAT2A
		CCR7	CCL19		ELOVL5	DUSP23	ATP8A1	C6orf120	APRT		UNC80	LOC202781		UPRT	PPEF1			SNX9		LRFN3	HIST1H1E		LOC144742	KIF20A
		CD22	CCL22		ENTPD7	ELOVL5	ATXN2	C6orf162	ARF3		ZBTB46	LPIN2		USP29	PRSS3			SPATA3		MAGEA4	HIVEP2		LOC388242	LALBA
		CD300LF	CCNE1		EPB41L4A	ENTPD7	ATXN7L3B	C6orf35	ARHGEF10L		ZIC2	LRRTM3		VWA1	RNF126			SUSD4		MAP3K1	HMG20A		LOC400657	LOC100130522
		CD8B	CCNT1		ESX1	EPB41L4A	AXIN1	C6orf58	ARHGEF18		ZNF662	MMP23A		XPC	RRP7A			TMEM181		MBP	HOXB13		LRIT1	LOC144742
		CENPL	CCR7		FAM131C	ESX1	B3GALNT2	C7orf41	ARHGEF2			MTF1			SERPINA4			TP53RK		MIF	KLHDC3		LRRC23	LOC388242
		CENPO	CD22		FAM58B	FAM131C	B4GALNT3	C8orf34	ARL15			ODF2L			SLC6A5			UQCRQ		MORN3	KRT4		LTBP2	LOC400657
		CITED4	CD300LF		FLJ11235	FAM58B	B4GALT5	C8orf4	ARL1			ODF3L2			TAF1D			ZFP57		MYBPC1	L3MBTL3		MAP4K4	LRIT1
		CKAP4	CD5		FTMT	FLJ11235	BAG3	C9orf98	ARL5A			OR10V1			TAF7			ZNF439		MYO3A	LAPTM4B		MAST1	LRRC23
		CNTD2	CD8B		FZD9	FTMT	BARX2	CABLES2	ARNTL			PAPPA2			TTC13			ZNF839		NEURL2	LGR4		METTL5	LTBP2
		CPA3	CEACAM6		GABRP	FZD9	BASP1	CACNA1H	ARRB1			PDZRN4			UPRT					NUTF2	LMAN1L		MMD	MAP4K4
		CRMP1	CENPL		GIP	GABRP	BCAS1	CANT1	ARSH			PHTF1			USP29					PGLS	LMO4		MRPS23	MAST1
		CSRNP1	CENPO		GLDN	GBA3	BCAS3	CARD14	ARSJ			PIK3C2B			VWA1					PHEX	LOC440905		MRPS33	METTL5
		CYP3A5	CITED4		GPR12	GIP	BCKDK	CASC1	ASF1A			PROP1			XPC					PHF15	LOC730101		MT1G	MMD
		DENND1C	CKAP4		GPR151	GLDN	BCL2L11	CASD1	ASS1			PTPLA								PSMC5	LRFN3		MYOZ3	MRPS23
		DFNB59	CNTD2		GPR37	GPR12	BDH2	CBX8	ASTL			PTS								RIC8B	MAGEA4		NDUFB2	MRPS33
		DIAPH3	CPA3		GTF3C1	GPR151	BLNK	CC2D1A	ATF7IP2			RCAN3								RNF34	MAP3K1		OR2G2	MT1G
		DMRTC1B	CRMP1		GTPBP8	GPR37	BMP8B	CCBP2	ATP2A2			SDR9C7								RNF38	MAPK8		OR51B5	MYOZ3
		DNM3	CSRNP1		GXYLT2	GTF3C1	BPIL1	CCDC103	ATP2C2			SLC32A1								SCAND1	MBP		OR5AU1	NDUFB2
		DPPA4	CYP3A5		HAL	GTPBP8	BPNT1	CCDC132	ATP4A			SMCR8								SIN3B	MEGF10		OR5B3	NELL1
		DYNLL2	DENND1C		HHLA3	GXYLT2	BRAP	CCDC151	ATP6AP1			SOX6								SMU1	MEIS3		OR6B1	OR2G2
		EBI3	DFNB59		HIST1H2AA	HAL	BRD2	CCNDBP1	ATP6AP2			TCEAL1								TALDO1	MIF		PATE1	OR51B5
		ECT2	DIAPH3		HMGCS2	HHLA3	BRD7	CCNF	ATP6V1G1			TDP1								TBC1D9	MORN3		PCDHB15	OR5AU1
		EDN1	DMRTC1B		HNF4G	HIST1H2AA	BSPRY	CCPG1	ATP8A1			TMEM145								TCF12	MYBPC1		PRAME	OR5B3
		EGR1	DNM3		HOXC4	HMGCS2	BTG2	CCR9	ATXN2			TOP3A								THAP10	MYO3A		PRR5L	OR6B1
		EGR2	DPPA4		HOXC6	HNF4G	BZW1	CD109	ATXN7L3B			TRIM16L								TMEM30A	NEURL2		PTH2	PATE1
		EPR1	DYNLL2		HRC	HOXC4	C10orf46	CD164	AXIN1			TRNT1								TOPORS	NIP7		RIMS1	PCDHB15
		ERCC6L	EBI3		HSDL2	HOXC6	C10orf67	CENPP	B3GALNT2			TSC22D1								WWP2	NUTF2		RNF208	PRAME
		EVC	ECT2		HUS1B	HRC	C11orf16	CHD7	B4GALNT3			UGT2A1								XKR4	OTP		RPL26L1	PRR5L
		EYA1	EDN1		IFNGR2	HSDL2	C12orf29	CHERP	B4GALT5			UNC80								ZCCHC7	PAIP2B		RPS10P7	PRSS41
		FAM48A	EGR1		IL20RA	HUS1B	C14orf45	CHGA	BAG3			ZBTB46								ZDHHC21	PGLS		SCAMP3	PTH2
		FAM54A	EGR2		INTS6	IFNGR2	C15orf24	CHMP6	BARX2			ZIC2								ZNF323	PHEX		SLC13A4	RIMS1
		FBXL16	EPR1		IQUB	IL20RA	C15orf57	CLDN12	BASP1			ZNF662								ZNF642	PHF15		SLC22A9	RNF208
		FLJ33630	ERCC6L		IRF2	INTS6	C16orf45	CLIC6	BCAS1												PKHD1L1		SLC4A4	RPL26L1
		FLJ35776	EVC		KCNA10	IQUB	C16orf62	CNN3	BCAS3												PNMA2		SNAPC1	RPS10P7
		FLJ40434	EVX2		KCNJ13	IRF2	C16orf80	COG1	BCKDK												PSMC5		SNORA71B	SCAMP3
		FLJ43390	EYA1		KIAA0087	KCNA10	C17orf67	COL9A1	BCL2L11												QRICH1		SPA17	SLC13A4
		FLJ43663	FAM48A		KIAA1161	KCNJ13	C18orf2	COX4I1	BDH2												RIC8B		ST6GALNAC5	SLC22A9
		FOXM1	FAM54A		KIF2B	KIAA0087	C19orf51	CPLX2	BEST3												RNF34		STRA6	SLC4A4
		FTSJ3	FBXL16		KITLG	KIAA1161	C1orf177	CPNE7	BLNK												RNF38		STX18	SNAPC1
		GAGE1	FLJ33630		KLHL32	KIF2B	C1orf192	CRAT	BMP8B												SCAND1		TBX3	SNORA71B
		GAPT	FLJ35776		KLK5	KITLG	C1orf69	CRYZL1	BMPR1B												SIN3B		TIMM16	SPA17
		GDE1	FLJ40434		KRT15	KLHL32	C6orf147	CSMD3	BPIL1												SKIV2L		TIMM17A	ST6GALNAC5
		GDI2	FLJ43390		KRT18	KLK5	C6orf168	CUX1	BPNT1												SLC15A2		TRAM1L1	STRA6
		GEM	FLJ43663		KRT38	KRT15	C6orf89	CXADRP3	BRAP												SMU1		TRIM61	STX18
		GUCY2C	FOXM1		LALBA	KRT18	C8orf84	CYB561	BRD2												SNRPA1		VLDLR	TBX3
		GZMK	FTSJ3		LASS3	KRT38	C9orf44	CYB5B	BRD7												SSRP1		ZNF608	TIMM16
		HOXD12	GAGE1		LMO4	LALBA	C9orf66	CYB5D1	BRP44L												TALDO1			TIMM17A
		HPCAL4	GAPT		LOC100130691	LASS3	CACNA2D2	CYB5R4	BSPRY												TAS2R13			TRAM1L1
		HPGDS	GDE1		LOC143188	LMO4	CACNB2	CYSLTR1	BTG2												TBC1D9			TRIM61
		HSPC157	GDI2		LOC284578	LOC100130691	CAD	DAPK3	BZW1												TCF12			VLDLR
		HTATSF1	GEM		LOC90246	LOC143188	CALM1	DCAF4	C10orf107												THAP10			ZNF608
		ISG20L2	GUCY2C		LPO	LOC284578	CAMK2G	DCAF7	C10orf46												TMEM217
		KCNJ5	GZMK		LRRC15	LOC90246	CAPN2	DCD	C10orf67												TMEM30A
		KIAA0748	HIGD1A		LTV1	LPO	CASQ2	DEDD	C11orf16												TOPORS
		KIAA1377	HOTAIR		MMP27	LRRC15	CBR3	DGCR8	C12orf29												TRERF1
		KIF2A	HOXD12		MS4A2	LTV1	CBWD6	DKK1	C12orf74												UBE3B
		KPNA2	HPCAL4		MTDH	MMP27	CCDC157	DNAH17	C14orf45												WWP2
		KRT73	HPGDS		MTMR8	MS4A2	CCDC19	DUSP16	C15orf24												XKR4
		LOC100188949	HSPC157		NAV1	MTDH	CCNG2	DYNLL2	C15orf57												ZCCHC7
		LOC283867	HTATSF1		NPY	MTMR8	CDH1	EDN2	C16orf45												ZDHHC21
		LOC284276	ILF2		NUPL2	NAV1	CDH7	ELL2	C16orf61												ZNF323
		LOC284749	ISG20L2		OMD	NPY	CDK17	EMP2	C16orf62												ZNF642
		LOC285692	KCNJ5		OR13D1	NUPL2	CEACAM16	ENPP3	C16orf80
		LOC285733	KIAA0748		OR2M2	OMD	CEACAM5	ENPP4	C17orf67
		LOC338758	KIAA1377		OR5M1	OR13D1	CEACAM6	ENPP5	C18orf18
		LRRC56	KIF2A		PAX2	OR2M2	CEACAM7	EPB41L3	C18orf2
		LSAMP	KPNA2		PDE8B	OR2W1	CEBPB	EPN2	C19orf51
		LUZP2	KRT73		PDZRN4	OR5M1	CELF3	EPOR	C19orf55
		MAD2L1	LOC100188949		PIP	PAX2	CHI3L2	ERC2	C19orf60
		MALL	LOC283867		PRDM6	PDE8B	CHMP1A	ETAA1	C1orf131
		ME1	LOC284276		PRDX3	PDZRN4	CHRNA5	EXOSC6	C1orf177
		MGC70857	LOC284749		RASGEF1C	PIP	CIAO1	EYA3	C1orf192
		MKKS	LOC285692		RASL11B	PRDM6	CIRH1A	FA2H	C1orf198
		MPHOSPH10	LOC285733		RDH11	PRDX3	CISD2	FAM100A	C1orf203
		MST4	LOC338758		RNF133	PSIMCT-1	CITED4	FAM113B	C1orf69
		MTCP1NB	LOC440896		RNF43	RASGEF1C	CLEC16A	FAM125A	C1orf77
		NHS	LRRC56		ROPN1	RASL11B	CLPTM1L	FAM129A	C21orf15
		NICN1	LSAMP		ROPN1B	RDH11	CLUL1	FAM155B	C2CD4C
		NKRF	LUZP2		RPRML	RNF133	CMTM8	FAM177A1	C3orf52
		NLRP12	MAD2L1		RTP4	RNF43	CMYA5	FAM184B	C6orf120
		NRXN1	MALL		SAMM50	ROPN1B	CNNM3	FAM69C	C6orf147
		NSF	MCART6		SDCCAG8	ROPN1	COG2	FAM71E2	C6orf162
		OR2G6	ME1		SEC61G	RPRML	COX4NB	FAM83H	C6orf168
		OR6M1	MGC70857		SERPINE1	RTP4	CPA3	FAM86A	C6orf35
		OR8A1	MKKS		SFRP4	SAMM50	CPB1	FAM96B	C6orf58
		ORAI3	MPHOSPH10		SLC45A2	SDCCAG8	CPE	FDXACB1	C6orf89
		OS9	MST4		SLC6A15	SEC61G	CROT	FDXR	C7orf41
		PAM	MTCP1NB		SNED1	SERPINE1	CRYBA2	FER1L4	C8orf34
		PELI1	NHS		SOX10	SF1	CSDAP1	FGD3	C8orf4
		PER1	NICN1		SYTL4	SFRP4	CSDA	FGF13	C8orf84
		PGAP2	NKRF		SYTL5	SLC45A2	CSNK2A2	FGL1	C9orf44
		PIBF1	NLRP12		TAS2R9	SLC6A15	CSPP1	FLJ30679	C9orf66
		PLA2G10	NRXN1		TBR1	SNED1	CTCF	FLJ36000	C9orf98
		PLXDC1	NSF		TLN1	SOX10	CTNND2	FLJ46361	CABLES2
		POLR1A	OR1L3		TM9SF2	SYTL4	CYP4F11	FLRT3	CACNA1H
		PPFIBP1	OR2G6		TMEM170A	SYTL5	CYP4F22	FMO5	CACNA2D2
		PPIL3	OR2T12		TMEM74	TAS2R9	CYP4Z1	FOXD3	CACNB2
		PPP1R3E	OR51G1		TOP2A	TBR1	CYP4Z2P	FSTL3	CAD
		PPP4R1	OR51V1		TP53	TG	DBNDD1	G6PC	CALM1
		PRB3	OR6M1		TPO	TLN1	DCAF8L1	GABARAPL2	CAMK2G
		PRICKLE2	OR8A1		TPSAB1	TM9SF2	DECR1	GAD1	CANT1
		PRO0611	ORAI3		TPST2	TMEM170A	DEGS1	GALK1	CAPN2
		PSAP	OS9		TRPM6	TMEM74	DGKE	GALNT6	CARD14
		PSMD14	PAM		UGDH	TOP2A	DHX40	GATA4	CASC1
		PTGS2	PASD1		WSCD1	TP53	DIXDC1	GDPD3	CASD1
		PTPN21	PELI1		ZDHHC8P1	TPO	DLG3	GFM2	CASQ2
		RAB37	PER1		ZNF542	TPSAB1	DLL4	GGPS1	CBR3
		RACGAP1	PGAP2		ZNF578	TPST2	DNAH14	GINS2	CBWD6
		RAI2	PIBF1		ZNF720	TRPM6	DNAJA2	GINS3	CBX8
		RAN	PLA2G10			UGDH	DNAJA4	GNPAT	CC2D1A
		RAP2C	PLXDC1			WSCD1	DPPA5	GOLGA6D	CCBP2
		REPS2	PM20D1			ZDHHC8P1	DSP	GOLPH3L	CCDC103
		RFWD3	POLR1A			ZNF542	EAF1	GPR115	CCDC132
		RLN1	PPFIBP1			ZNF578	EFHD1	GPR172B	CCDC151
		RPL13AP3	PPIL3			ZNF720	EFNA4	GPRIN2	CCDC157
		RPN2	PPP1R3E				EGOT	H3F3C	CCDC19
		RRP1B	PPP4R1				EHF	HAUS8	CCNDBP1
		RSU1	PRB3				EID1	HIST2H3D	CCNF
		SCHIP1	PRICKLE2				EIF2AK1	HLA-DRB5	CCNG2
		SFRS5	PRO0611				EIF4E1B	HSDL1	CCPG1
		SFT2D2	PSAP				ELOVL3	HSF2	CCR9
		SGOL1	PSMD14				ENOPH1	HSPB1	CD109
		SHCBP1	PTGS2				EPB41	IAPP	CD164
		SHROOM2	PTPN21				EPHA5	IER5	CDH1
		SIRT3	RAB37				EPM2A	IQCK	CDH7
		SLC15A1	RACGAP1				EPN3	IQGAP2	CDK17
		SLC25A45	RAI2				EPPK1	ISYNA1	CEACAM16
		SMEK1	RAN				ESPN	ITGA6	CEACAM5
		SNX1	RAP2C				ESRRB	ITGB8	CEACAM6
		SPAG5	REPS2				F7	ITPRIPL2	CEACAM7
		SRPRB	RFPL4B				FABP5L3	JAKMIP3	CEBPB
		SSX3	RFWD3				FAM117A	JMJD4	CELF3
		STARD13	RLN1				FAM134B	JUN	CENPP
		STON2	RPL13AP3				FAM3B	KANK1	CHD7
		SULF2	RPN2				FAM46B	KIAA1370	CHERP
		SUMO1P1	RRP1B				FAM53A	KIAA1804	CHGA
		SUPT6H	RSRC1				FAM72B	KIAA1958	CHI3L2
		TDG	RSU1				FAM72D	KLHL1	CHMP1A
		TDRKH	SCHIP1				FAM92A1	KRTAP5-10	CHMP6
		TIMELESS	SFRS5				FBXO21	LBX1	CHRNA5
		TIMM17A	SFT2D2				FBXO28	LCE2B	CIAO1
		TIMM8A	SGOL1				FCN2	LCP1	CIRH1A
		TOMM70A	SHCBP1				FGF12	LDHC	CISD2
		TPX2	SHROOM2				FHL2	LIFR	CITED4
		TRO	SIRT3				FLJ10038	LIMCH1	CLDN12
		TTK	SLC15A1				FLJ10357	LLGL2	CLEC16A
		TUBA1C	SLC25A44				FLJ46111	LMO3	CLIC6
		TXLNB	SLC25A45				FOXA1	LOC100130331	CLPTM1L
		UBA2	SMEK1				FOXJ3	LOC100271832	CLUL1
		UBQLN4	SNX1				FUCA2	LOC339047	CMTM8
		UGP2	SPAG5				FURIN	LOC339290	CMYA5
		URB2	SRPRB				FZD5	LOC339568	CNN3
		USP39	SSX3				GAB1	LOC400940	CNNM3
		UTS2	STAG3				GAB2	LOC401093	COG1
		UXS1	STARD13				GABRB1	LOC728606	COG2
		VDR	STON2				GAL3ST2	LRFN1	COL9A1
		VIPR1	SULF2				GALNT10	LRIG1	COX4I1
		VPS18	SUMO1P1				GATA6	LRRK1	COX4NB
		VWA5A	SUPT6H				GCET2	LRTM2	CPA3
		WBP11P1	TDG				GCOM1	LTA4H	CPB1
		WDR6	TDRKH				GGT6	MADD	CPE
		WDR74	TIMELESS				GHRH	MALT1	CPLX2
		WNT5A	TIMM17A				GLA	MANSC1	CPNE7
		WSB2	TIMM8A				GNB5	MBOAT7	CRAT
		ZDHHC8P1	TOMM70A				GNG12	MDM2	CROT
		ZNF167	TPX2				GNPDA1	ME1	CRYBA2
		ZNF542	TRO				GOLGA2	ME3	CRYZL1
		ZNF660	TTK				GOLM1	MED26	CSDAP1
		ZNF677	TUBA1C				GPATCH2	MEIS3P1	CSDA
		ZNF747	TXLNB				GPC4	METTL2A	CSMD3
			UBA2				GPCPD1	MGC12982	CSNK2A2
			UBQLN4				GRHL1	MGRN1	CSPP1
			UGP2				GRHL3	MKX	CTCF
			URB2				GRPR	MOBKL3	CTNND2
			USP39				GSTA3	MORC2	CUX1
			UTS2				GTF2H5	MORN1	CXADRP3
			UXS1				H6PD	MRPS30	CYB561
			VDR				HABP2	MSTO1	CYB5B
			VIPR1				HAR1A	MVD	CYB5D1
			VPS18				HAR1B	MYBL2	CYB5R4
			VWA5A				HCFC1R1	MYO3B	CYP4F11
			WBP11P1				HDAC2	MYRIP	CYP4F22
			WDR6				HDHD3	MYT1	CYP4Z1
			WDR74				HES2	NCRNA00029	CYP4Z2P
			WNT5A				HIST1H1C	NCRNA00201	CYSLTR1
			WSB2				HIST1H1D	NEU4	DAPK3
			ZDHHC8P1				HIST1H2AM	NFIA	DBNDD1
			ZNF167				HIST1H2BE	NGEF	DCAF4
			ZNF542				HIST1H2BK	NKX3-1	DCAF7
			ZNF578				HIST1H2BO	NR2F6	DCAF8L1
			ZNF660				HIST1H3H	NSUN7	DCD
			ZNF677				HIST1H4E	NUFIP2	DECR1
			ZNF747				HIST1H4H	NUP188	DEDD
							HK2	NUTF2	DEGS1
							HMP19	NVL	DGCR8
							HOMER3	OAZ3	DGKE
							HOXC13	OBP2A	DHX40
							HSBP1	OBP2B	DIXDC1
							HSD3B7	ONECUT2	DKK1
							HSP90AB1	OR10J1	DLG3
							IDH3A	OR2B6	DLL4
							IFNGR1	OR3A3	DNAH14
							IFT140	OR4S1	DNAH17
							IFT52	OR5F1	DNAJA2
							IL31RA	ORAI3	DNAJA4
							INADL	OSGIN1	DPPA5
							INTS3	PCDHGA8	DSP
							IQSEC1	PCDP1	DUSP16
							IRAK1BP1	PCOTH	DYNLL2
							IRX5	PDCD4	EAF1
							ITFG1	PDE4DIP	EDN2
							ITGAM	PDP1	EFHD1
							ITPK1	PDSS2	EFNA4
							JMJD6	PEX11B	EGOT
							JOSD1	PF4V1	EHF
							JUB	PFKFB4	EID1
							KAL1	PGLS	EIF2AK1
							KCNG3	PHGR1	EIF4E1B
							KCNQ4	PIH1D2	ELL2
							KCNS3	PLEKHG7	ELOVL3
							KHDC1	PLIN5	EMP2
							KIAA0174	PNPLA7	ENOPH1
							KIAA0182	POLR2C	ENPP3
							KIAA1210	PPIL6	ENPP4
							KIAA1407	PPM1D	ENPP5
							KRT7	PRKAR1A	EPB41L3
							LASP1	PSAP	EPB41
							LCA5L	PSMD7	EPHA5
							LCN12	PSTPIP2	EPM2A
							LEO1	PTPN13	EPN2
							LETM1	QDPR	EPN3
							LFNG	RAB11FIP1	EPOR
							LGALS8	RAB15	EPPK1
							LIF	RAB4A	ERC2
							LOC145837	RAB5B	ESPN
							LOC158696	RAB7L1	ESRRB
							LOC221710	RABL2A	ETAA1
							LOC285696	RARS2	EXOSC6
							LOC388242	RBM34	EYA3
							LOC389332	RECQL5	F7
							LOC651250	REXO2	FA2H
							LRG1	RFWD2	FABP5L3
							LRRC46	RFWD3	FAM100A
							LRRC50	RGL3	FAM113B
							LRRC6	RGNEF	FAM117A
							LTBP1	RIC8B	FAM125A
							LTF	RIMBP3C	FAM129A
							LYPLAL1	RIMKLA	FAM134B
							MAK	RNASE9	FAM155B
							MAP3K1	RNF144B	FAM177A1
							MAP3K6	RNF182	FAM184B
							MARK1	RNF19A	FAM3B
							MAT2B	RPS6KB1	FAM46B
							MCC	RTN4IP1	FAM53A
							MED13	RUNX1	FAM69C
							MEMO1	RWDD1	FAM71E2
							MEX3D	SAMD1	FAM72B
							MGAM	SCGB1D2	FAM72D
							MICAL3	SCNN1B	FAM83H
							MICALL1	SDCCAG8	FAM86A
							MMP17	SEC14L4	FAM92A1
							MOAP1	SEMA3E	FAM96B
							MPV17L	SETD8	FBXO21
							MREG	SGEF	FBXO28
							MRI1	SH3RF2	FCN2
							MRPS23	SHISA9	FDXACB1
							MTCH1	SKIV2L2	FDXR
							MTMR11	SLC1A1	FER1L4
							MUC2	SLC22A23	FGD3
							MYBPC1	SLC25A21	FGF12
							MYB	SLC28A1	FGF13
							MYST4	SLC39A1	FGL1
							N4BP1	SLC6A4	FHL2
							NAT1	SLC7A6OS	FLJ10038
							NAV1	SLC9A3R1	FLJ10357
							NBPF6	SLITRK6	FLJ30679
							NCAM2	SMARCAL1	FLJ36000
							NCK2	SNAPIN	FLJ46111
							NDST1	SNAR-B2	FLJ46361
							NDUFA4	SNORA39	FLRT3
							NEK10	SNORD1C	FMO5
							NFIL3	SNTB2	FOXA1
							NHSL1	SNX1	FOXD3
							NIP7	SPAG5	FOXJ3
							NLRP11	SPANXB2	FSTL3
							NLRP9	SPATA4	FUCA2
							NOL8	SPIN3	FURIN
							NOTCH3	SPIRE2	FZD5
							NTAN1	ST8SIA6	G6PC
							NTN1	STIM1	GAB1
							NTN4	STK36	GAB2
							NUAK2	SUB1	GABARAPL2
							NUCB2	SULT2A1	GABRB1
							NUP133	SUSD2	GAD1
							NXPH1	SWAP70	GAL3ST2
							ODF2L	SYT10	GALK1
							OSTM1	SYT17	GALNT10
							OSTalpha	TAPT1	GALNT6
							PACSIN2	TBC1D10A	GATA4
							PALLD	TBCK	GATA6
							PARD6B	TC2N	GCET2
							PARN	TCF25	GCOM1
							PCDH7	TDRD5	GDPD3
							PCDH8	TERF2IP	GFM2
							PDCL	TEX19	GGPS1
							PDE4B	TGFA	GGT6
							PDE6B	TGIF2	GHRH
							PDGFB	TGM3	GINS2
							PGBD5	THOC4	GINS3
							PGLYRP2	THRSP	GLA
							PIK3R3	TIGD2	GNB5
							PIP4K2A	TLK2	GNG12
							PLA2G3	TLR5	GNPAT
							PLD2	TMC5	GNPDA1
							PLEKHM3	TMEM102	GOLGA2
							PLOD2	TMEM104	GOLGA6D
							PMFBP1	TMEM123	GOLM1
							PNPLA3	TMEM54	GOLPH3L
							POFUT1	TMEM86A	GPATCH2
							POU2F1	TNC	GPC4
							PPFIBP2	TNFRSF18	GPCPD1
							PPL	TRAF4	GPR115
							PPM1E	TRAPPC2L	GPR172B
							PPM1K	TRIM25	GPRIN2
							PRDM2	TRIM36	GRHL1
							PREP	TRIM37	GRHL3
							PRKAA2	TRIM77	GRPR
							PRKACB	TROAP	GSTA3
							PRR22	TRPS1	GTF2H5
							PRSS1	TSEN54	H3F3C
							PRTN3	TSPYL1	H6PD
							PTGER3	TSPYL4	HABP2
							PTGR1	TTC39B	HAR1A
							PTPLAD2	UBE2MP1	HAR1B
							PTPRN2	UCK2	HAUS8
							PTRH2	UGT2B7	HCFC1R1
							PVALB	UNK	HDAC2
							PYCARD	USE1	HDHD3
							PYDC1	USP10	HES2
							QSOX2	USP32	HIST1H1C
							RAB11A	VANGL1	HIST1H1D
							RABL2B	VPS4A	HIST1H2AM
							RALGAPA2	VTCN1	HIST1H2BE
							RAMP1	VWA5A	HIST1H2BK
							RBM20	WBSCR26	HIST1H2BO
							RCAN1	WDR4	HIST1H3H
							RDH10	WDR78	HIST1H4E
							RELL1	ZBTB44	HIST1H4H
							RFK	ZC3H18	HIST2H3D
							RGS9	ZMAT4	HK2
							RHPN2	ZNF233	HLA-DRB5
							RIT1	ZNF323	HMP19
							RNF152	ZNF385A	HOMER3
							RNF38	ZNF385D	HOXC13
							ROD1		HSBP1
							RTN1		HSD3B7
							SCUBE2		HSDL1
							SEC16B		HSF2
							SEC62		HSP90AB1
							SEMA3C		HSPB1
							39691		IAPP
							SERINC1		IDH3A
							SERPINB6		IER5
							SERPINI1		IFNGR1
							SETD1B		IFT140
							SEZ6L2		IFT52
							SF3B3		IL31RA
							SGK223		INADL
							SGK3		INTS3
							SGMS1		IQCK
							SHISA2		IQGAP2
							SIAH1		IQSEC1
							SIGLEC15		IRAK1BP1
							SIPA1L2		IRX5
							SLC14A1		ISYNA1
							SLC16A4		ITFG1
							SLC24A3		ITGA6
							SLC25A38		ITGAM
							SLC30A1		ITGB8
							SLC44A1		ITPK1
							SLC4A10		ITPRIPL2
							SLC4A7		JAKMIP3
							SLC5A6		JMJD4
							SLC5A8		JMJD6
							SLC9A1		JOSD1
							SLED1		JUB
							SLFN12		JUN
							SMAP1		KAL1
							SMG5		KANK1
							SMPDL3A		KCNG3
							SNORA8		KCNQ4
							SNX22		KCNS3
							SP5		KHDC1
							SP6		KIAA0174
							SPATA17		KIAA0182
							SPATA6		KIAA1210
							SPSB1		KIAA1370
							SPTLC3		KIAA1407
							STARD10		KIAA1804
							STARD5		KIAA1958
							STEAP4		KLHL1
							STK11IP		KRT7
							STK32B		KRTAP5-10
							STMN4		LASP1
							STXBP1		LBX1
							SULF1		LCA5L
							SUPT4H1		LCE2B
							SUSD1		LCN12
							SYT4		LCP1
							TACC2		LDHC
							TACO1		LEO1
							TAGLN2		LETM1
							TAX1BP3		LFNG
							TBC1D22B		LGALS8
							TCF3		LIFR
							TECTA		LIF
							TEKT2		LIMCH1
							TEX14		LLGL2
							TFF3		LMO3
							TGFB2		LOC100130331
							THAP11		LOC100271832
							THOC6		LOC145837
							THUMPD1		LOC158696
							TIAM1		LOC221710
							TLN2		LOC285696
							TM4SF1		LOC339047
							TMEM181		LOC339290
							TMEM208		LOC339568
							TMEM63A		LOC388242
							TMPO		LOC389332
							TMPRSS7		LOC400940
							TNFAIP8L1		LOC401093
							TNFRSF11B		LOC651250
							TNFRSF12A		LOC728606
							TNFSF15		LRFN1
							TOM1		LRG1
							TP53BP2		LRIG1
							TPM1		LRRC46
							TPST2		LRRC50
							TRH		LRRC6
							TRIM31		LRRK1
							TRIM45		LRTM2
							TRIM6		LTA4H
							TRIP6		LTBP1
							TRY6		LTF
							TSPAN12		LYPLAL1
							TSPAN13		MADD
							TSPAN8		MAK
							TTC22		MALT1
							TTC39A		MANSC1
							TTLL1		MAP3K1
							TTLL7		MAP3K6
							TXNDC16		MARK1
							TXNRD1		MAT2B
							UBE2E3		MBOAT7
							UBN1		MCC
							UBQLN2		MDM2
							UBQLN4		ME1
							UCA1		ME3
							UGDH		MED13
							UGT3A1		MED26
							UNC13D		MEIS3P1
							UPRT		MEMO1
							USP22		METTL2A
							USP30		MEX3D
							USP54		MGAM
							USP6NL		MGC12982
							USP6		MGRN1
							VGF		MICAL3
							VLDLR		MICALL1
							VNN3		MKX
							VPS33B		MMP17
							VTN		MOAP1
							WNT5A		MOBKL3
							WSB2		MORC2
							WWC3		MORN1
							WWOX		MPV17L
							YAP1		MREG
							ZBTB7C		MRI1
							ZDHHC13		MRPS23
							ZDHHC2		MRPS30
							ZFP36L1		MSTO1
							ZFP36L2		MTCH1
							ZNF238		MTMR11
							ZNF321		MUC2
							ZNF385B		MVD
							ZNF469		MYBL2
							ZNF500		MYBPC1
							ZNF702P		MYB
							ZNF703		MYO3B
							ZNF792		MYRIP
							ZNF804B		MYST4
							ZNF821		MYT1
							ZNRF2		N4BP1
									NAT1
									NAV1
									NBPF6
									NCAM2
									NCK2
									NCRNA00029
									NCRNA00201
									NDST1
									NDUFA4
									NEK10
									NEU4
									NFIA
									NFIL3
									NGEF
									NHSL1
									NIP7
									NKX3-1
									NLRP11
									NLRP9
									NOL8
									NOTCH3
									NR2F6
									NSUN7
									NTAN1
									NTN1
									NTN4
									NUAK2
									NUCB2
									NUFIP2
									NUP133
									NUP188
									NUTF2
									NVL
									NXPH1
									OAZ3
									OBP2A
									OBP2B
									ODF2L
									ONECUT2
									OR10J1
									OR2B6
									OR3A3
									OR4S1
									OR5F1
									ORAI3
									OSGIN1
									OSTM1
									OSTalpha
									PACSIN2
									PALLD
									PARD6B
									PARN
									PCDH7
									PCDH8
									PCDHGA8
									PCDP1
									PCOTH
									PDCD4
									PDCL
									PDE4B
									PDE4DIP
									PDE6B
									PDGFB
									PDP1
									PDSS2
									PEX11B
									PF4V1
									PFKFB4
									PGBD5
									PGLS
									PGLYRP2
									PHGR1
									PIH1D2
									PIK3R3
									PIP4K2A
									PLA2G3
									PLD2
									PLEKHG7
									PLEKHM3
									PLIN5
									PLOD2
									PMFBP1
									PNPLA3
									PNPLA7
									POFUT1
									POLR2C
									POU2F1
									PPFIBP2
									PPIL6
									PPL
									PPM1D
									PPM1E
									PPM1K
									PRDM2
									PREP
									PRKAA2
									PRKACB
									PRKAR1A
									PRR22
									PRSS1
									PRTN3
									PSAP
									PSMD7
									PSTPIP2
									PTGER3
									PTGR1
									PTPLAD2
									PTPN13
									PTPRN2
									PTRH2
									PVALB
									PYCARD
									PYDC1
									QDPR
									QSOX2
									RAB11A
									RAB11FIP1
									RAB15
									RAB4A
									RAB5B
									RAB7L1
									RABL2A
									RABL2B
									RALGAPA2
									RAMP1
									RARS2
									RBM20
									RBM34
									RCAN1
									RDH10
									RECQL5
									RELL1
									REXO2
									RFK
									RFWD2
									RFWD3
									RGL3
									RGNEF
									RGS9
									RHPN2
									RIC8B
									RIMBP3C
									RIMKLA
									RIT1
									RNASE9
									RNF144B
									RNF152
									RNF182
									RNF19A
									RNF38
									ROD1
									RPS6KB1
									RTN1
									RTN4IP1
									RUNX1
									RWDD1
									SAMD1
									SCGB1D2
									SCNN1B
									SCUBE2
									SDCCAG8
									SEC14L4
									SEC16B
									SEC62
									SEMA3C
									SEMA3E
									39691
									SERINC1
									SERPINB6
									SERPINI1
									SETD1B
									SETD8
									SEZ6L2
									SF3B3
									SGEF
									SGK223
									SGK3
									SGMS1
									SH3RF2
									SHISA2
									SHISA9
									SIAH1
									SIGLEC15
									SIPA1L2
									SKIV2L2
									SLC14A1
									SLC16A4
									SLC1A1
									SLC22A23
									SLC24A3
									SLC25A21
									SLC25A38
									SLC28A1
									SLC30A1
									SLC39A1
									SLC44A1
									SLC4A10
									SLC4A7
									SLC5A6
									SLC5A8
									SLC6A4
									SLC7A6OS
									SLC9A1
									SLC9A3R1
									SLED1
									SLFN12
									SLITRK6
									SMAP1
									SMARCAL1
									SMG5
									SMPDL3A
									SNAPIN
									SNAR-B2
									SNORA39
									SNORA8
									SNORD1C
									SNTB2
									SNX1
									SNX22
									SP5
									SP6
									SPAG5
									SPANXB2
									SPATA17
									SPATA4
									SPATA6
									SPIN3
									SPIRE2
									SPSB1
									SPTLC3
									ST8SIA6
									STARD10
									STARD5
									STEAP4
									STIM1
									STK11IP
									STK32B
									STK36
									STMN4
									STXBP1
									SUB1
									SULF1
									SULT2A1
									SUPT4H1
									SUSD1
									SUSD2
									SWAP70
									SYT10
									SYT17
									SYT4
									TACC2
									TACO1
									TAGLN2
									TAPT1
									TAX1BP3
									TBC1D10A
									TBC1D22B
									TBCK
									TC2N
									TCF25
									TCF3
									TDRD5
									TECTA
									TEKT2
									TERF2IP
									TEX14
									TEX19
									TFF3
									TGFA
									TGFB2
									TGIF2
									TGM3
									THAP11
									THOC4
									THOC6
									THRSP
									THUMPD1
									TIAM1
									TIGD2
									TLK2
									TLN2
									TLR5
									TM4SF1
									TMC5
									TMEM102
									TMEM104
									TMEM123
									TMEM181
									TMEM208
									TMEM54
									TMEM63A
									TMEM86A
									TMPO
									TMPRSS7
									TNC
									TNFAIP8L1
									TNFRSF11B
									TNFRSF12A
									TNFRSF18
									TNFSF15
									TOM1
									TP53BP2
									TPM1
									TPST2
									TRAF4
									TRAPPC2L
									TRH
									TRIM25
									TRIM31
									TRIM36
									TRIM37
									TRIM45
									TRIM6
									TRIM77
									TRIP6
									TROAP
									TRPS1
									TRY6
									TSEN54
									TSPAN12
									TSPAN13
									TSPAN8
									TSPYL1
									TSPYL4
									TTC22
									TTC39A
									TTC39B
									TTLL1
									TTLL7
									TXNDC16
									TXNRD1
									UBE2E3
									UBE2MP1
									UBN1
									UBQLN2
									UBQLN4
									UCA1
									UCK2
									UGDH
									UGT2B7
									UGT3A1
									UNC13D
									UNK
									UPRT
									USE1
									USP10
									USP22
									USP30
									USP32
									USP54
									USP6NL
									USP6
									VANGL1
									VGF
									VLDLR
									VNN3
									VPS33B
									VPS4A
									VTCN1
									VTN
									VWA5A
									WBSCR26
									WDR4
									WDR78
									WNT5A
									WSB2
									WWC3
									WWOX
									YAP1
									ZBTB44
									ZBTB7C
									ZC3H18
									ZDHHC13
									ZDHHC2
									ZFP36L1
									ZFP36L2
									ZMAT4
									ZNF233
									ZNF238
									ZNF321
									ZNF323
									ZNF385A
									ZNF385B
									ZNF385D
									ZNF469
									ZNF500
									ZNF702P
									ZNF703
									ZNF792
									ZNF804B
									ZNF821
									ZNRF2
