# Supplementary material for: Gain- and Loss-of-Function Mutations in the Breast Cancer Gene GATA3 Result in Differential Drug Sensitivity
Source: PLoS Genet. 2016 Sep 2;12(9):e1006279. doi: 10.1371/journal.pgen.1006279 (PMC5010247; doi:10.1371/journal.pgen.1006279)
Supplement: S3 Table — (XLSX) [file pgen.1006279.s010.xlsx]

## Sheet: TopResponseGenes
	Table S3 | Top response genes from GATA3 TCGA segmentation analysis.
	Rank	Gene	GATA3.segmentation
	1	BCAS1	163		Genes whose expression values are associated with mutation
	2	MGAM	136		position in GATA3. Header shows gene with mutations. Rows shows genes whose
	3	NTN1	131		expression segmentation is most associated with mutation position.
	4	LTBP1	131
	5	NHSL1	123
	6	RIMKLA	123
	7	GRHL1	120
	8	RHPN2	120
	9	CITED4	119
	10	FAM134B	117
	11	CACNA2D2	116
	12	C3orf52	115
	13	NFIL3	115
	14	VTCN1	112
	15	ARF3	112
	16	PGLYRP2	112
	17	CPB1	111
	18	TXNDC16	108
	19	CYP4F22	108
	20	FGF13	107
	21	SYT17	106
	22	TLK2	105
	23	IDH3A	105
	24	PDCD4	103
	25	ATP6AP1	102
	26	DECR1	101
	27	C1orf177	101
	28	QSOX2	101
	29	HOMER3	101
	30	ATP2C2	98.6
	31	STEAP4	98.3
	32	AMIGO2	98
	33	PTPRN2	98
	34	FOXA1	98
	35	TRH	97.8
	36	SCUBE2	97.7
	37	PNPLA3	97.6
	38	EDN2	97.4
	39	PYDC1	97.4
	40	PRKAR1A	96.9
	41	SWAP70	96.7
	42	DLG3	96.2
	43	TTC22	95.5
	44	DEGS1	95.3
	45	ITPRIPL2	95
	46	ACCN2	94.6
	47	FAM46B	93.3
	48	CEACAM16	92.8
	49	MRI1	92.6
	50	SP6	92.5
