# Supplementary material for: Gain- and Loss-of-Function Mutations in the Breast Cancer Gene GATA3 Result in Differential Drug Sensitivity
Source: PLoS Genet. 2016 Sep 2;12(9):e1006279. doi: 10.1371/journal.pgen.1006279 (PMC5010247; doi:10.1371/journal.pgen.1006279)
Supplement: S4 Table — (XLSX) [file pgen.1006279.s011.xlsx]

## Sheet: TopAssociated Genes
	Table S4 | Top genes associated with GATA3-ext in TCGA patient data.
	Rank	Gene	GATA3.longshort.dominant.sub (Wilcox p)
	1	MGAM	1.37e-08		Genes whose expression values are most associated with extension muta-
	2	BCAS1	3.19e-08		tions in GATA3 (dominant mutation type vs other mutants, classifier longshort).
	3	FAM46B	5.86e-08
	4	QSOX2	1.32e-07
	5	SCUBE2	1.43e-07
	6	NTN1	1.49e-07
	7	CYP4F22	1.69e-07
	8	RHPN2	2.17e-07
	9	PGLYRP2	2.67e-07
	10	VTCN1	2.78e-07
	11	CEACAM16	3e-07
	12	GRHL1	3.56e-07
	13	EDN2	4.54e-07
	14	PYDC1	6.94e-07
	15	NHSL1	8.59e-07
	16	DCAF4	9.66e-07
	17	DECR1	1.09e-06
	18	EFNA4	1.09e-06
	19	LTBP1	1.13e-06
	20	NEK10	1.13e-06
	21	C3orf52	1.18e-06
	22	B3GALNT2	1.32e-06
	23	GOLGA2	1.54e-06
	24	TXNDC16	1.66e-06
	25	STXBP1	1.8e-06
	26	TLK2	1.8e-06
	27	GRPR	1.94e-06
	28	FGF13	2.02e-06
	29	ATP6AP1	2.09e-06
	30	CITED4	2.09e-06
	31	FLJ46111	2.26e-06
	32	FAM134B	2.26e-06
	33	LRG1	2.26e-06
	34	GAD1	2.58e-06
	35	ATP6V1G1	2.73e-06
	36	GNB5	2.73e-06
	37	NVL	2.73e-06
	38	PNPLA3	2.78e-06
	39	CPB1	3.11e-06
	40	SLC6A4	3.15e-06
	41	HOMER3	3.29e-06
	42	DNAH14	3.42e-06
	43	MTMR11	3.97e-06
	44	IDH3A	4.12e-06
	45	CACNA2D2	4.78e-06
	46	CROT	4.78e-06
	47	PTPRN2	4.96e-06
	48	RDH10	5.53e-06
	49	UBE2E3	5.74e-06
	50	EPB41L3	5.95e-06
