# Supplementary material for: Gain- and Loss-of-Function Mutations in the Breast Cancer Gene GATA3 Result in Differential Drug Sensitivity
Source: PLoS Genet. 2016 Sep 2;12(9):e1006279. doi: 10.1371/journal.pgen.1006279 (PMC5010247; doi:10.1371/journal.pgen.1006279)
Supplement: S5 Table — (XLSX) [file pgen.1006279.s012.xlsx]

## Sheet: Overlap DEGs vs. Ctrl
	Table S5 | Differentially expressed genes in MCF10A GATA3-wt, GATA3-ext and GATA3-trunc cells as depicted in Fig. 3D (fold change >1.5, p-value <0.05, compared to Ctrl).
		GATA3-wt unique	GATA3-ext unique	GATA3-trunc unique	Overlap GATA3-wt with GATA3-ext	Overlap GATA3-wt with GATA3-trunc	Overlap GATA3-ext with GATA3-trunc	Overlap GATA3-wt with GATA3-ext and GATA3-trunc
		MMP2	XDH	HSPB1	FSTL1	FRY	KPNA7	HOXC13
		SMARCD3	PRTG	ANKRD6	TACC2	TPM1	PLAU	ZNF704
		PYROXD2	PVRL1	DYSF	CMTM8	L1CAM	CYP39A1	IRS1
		BTG2	IER2	LZTFL1	HSD17B2	TAGLN	NTSR1	OXTR
		CNTNAP1	TGFB2	MGC16121	KLK14	ACSS1	CPNE4	CORO2B
		CCNA1	MPZL2	CHST2	FOXQ1	ZNF365	SPRR2D	KLF4
		FAM65A	EPB41L4A	PTGER4	SLC16A14	IFI44L	GSDMA	MYPN
		SOX7	HSPB8	CD24	CEACAM6	IFNLR1	SERPING1	TUBA1A
		MTHFD2L	NFE2	ELFN2	GPR143	FAM84A	TMPRSS11E	PDGFB
		KLK6	EHF	PDE4B	RHOF	MYL9	ADAM19	SCNN1B
		C1R	FRMD3	CMBL	PROM2	P2RX4	IFFO2	TMC6
		EPB41L4B	MITF	MAP1B	CALB1	LMCD1	DAPP1	RAB25
		RTN1	SIRPB2	CTNNAL1	KIAA1199	CSF1R	PLCH2	MFI2
		S100P	SLC2A5	HLA-B	VSTM2L	EVPLL	NFIL3	COL13A1
		IQCK	LGR6	HS6ST3	RERG		PRRT4	RGS2
		NWD1	PADI1	ARTN	ATP8B2		LPXN	HAS3
		ARRDC2	CDK14		TMEM63C		KIAA1549L	TMEM255B
		DIRAS1	LOC646719		PGBD5		TPMT	GATA3
		MSRB3	HMGB3		PLEKHG4		PRSS22	MYH15
		IRF1	TMCC3		CNKSR3		CHRNB1	LOXL2
		PHYHIP	HOMER3		TFCP2L1		IL23A	POSTN
		LYAR	XK		DDAH1		CPVL	CADM3
		FADS1	MMRN2		ATOH8		ARHGAP25	PPP2R5B
		ELOVL5	SQRDL		INSC		WNT9A	FADS3
		B4GALNT1	PDLIM2		NFKB2		GABRE	SHISA4
		GPR153	DUSP7		KLRG2		CCNJL	FEZ1
		RGS16	SUSD2		ARID3A		TUBB3	PRSS23
		SLC26A10	MNS1		PCK2		TMEM40	SOCS1
		TGM2	NR2F1		GSTM4		OASL	EVA1A
		PAPSS2	TRIM22		RGS4		SPRED3	RARRES1
		CLDN4	SYN3		CFH		EFR3B	KCNB1
		SLC44A2	TMEM184A		GLIS2		CDH3	LCP1
		NFATC1	ST6GALNAC5		SIPA1L2		C10orf55	KRT6B
		SLC8A1	AGAP11		HABP4		GOLGA7B	SCNN1G
		HES1	BCAN		UBE2L6		CITED2	GPC6
		LINC00085	IRX5		AKR1C2		MN1	CD274
		SYNGR3	ITGA3		IL31RA		EPN3	N4BP3
		ATF3	SLC12A4		SPRY2		GPR115	DUSP8
		UCHL1	TUBAL3		PKIB		SERPINB1
		TMEM45A	SMIM3		GPR64		RNASE7
		MPP7	BASP1		DKFZp434J0226		SELPLG
		GFPT2	BCO2		C1orf51		WNT7A
		LEPREL2	MAP3K5		IL17RE		CORO1A
		TAPBPL	PDLIM7		PLXNB3		ROBO4
		BTG1	LOC100499227		IFI16		CNTNAP2
		MAGEE1	MXRA8		CSTA		HTRA1
		KLK8	EPHA2		NIPAL4		PANX2
		FBLIM1	COL1A1		BMP6		FGF5
		A2ML1	RAC2		LAMB3		METTL7A
		ISM1	GRK5		EYA1		FLJ23867
		FLT3LG	CD55		CATSPER1		SLAMF7
		SLCO2A1	NEURL2		OAS1		CA8
		UBA7	MGC45800		FYN		POU2F3
		SEMA3A	PDCD4		ABCC2		PTAFR
		MUC1	RHOC		SDC4		LOX
		LINC00294	PRR16		FGFR2		ZBED2
		SLC25A35	DLX2		ABCC3		APOBEC3G
		CDH10	PLP2		HSD3B1		TRPV3
		SLC2A3	AARD		SLIT3		IL1B
		PTHLH	GHR		VPS9D1		CYBRD1
		TNFRSF11B	VWA5A		FAM212B		IVL
		C12orf75	TMEM30B		WNT5A		CLCF1
		PPP1R9A	MYH16		FBXO17		SCN9A
		TNXB	PLTP		FAM49A		C3orf67
		BDKRB2	GRAMD2		IL20RA		SPOCD1
		BCAM	ETNK2		PIK3C2G		MMP9
		DNAH11	GATA6		PRR15L
		LOC100506394	VAT1L		TNS1
		BARX2	DAPK3		CLIC5
		SLC4A3	HBEGF		SLC26A11
		CACNG7	CTSL2		PRSS3
		APBB1	STEAP3		HPGD
		LRRC8A	PREP		AIF1L
		RHBDF1	KLHL30		AREG
		RYR1	STARD13		TGFB1
		VSNL1	TAS1R3		ACPL2
		TAP1	FZD2		KRT78
		SDC2	MARC2		GCLC
		MAPK10	TMEM156		CORO6
		POF1B	SAMSN1		ADAMTS6
		WNT3	BDKRB1		C20orf112
		CCDC102A	FAXC		EFEMP1
		FLNC	FAM110C		FPR1
		MARCH4	CHST11		ARHGDIB
		TMEM125	ASS1		PHLDB1
		PPARG	PAQR8		SULT1E1
		TMEM44	GDI1		HMOX1
		PAPPA	C3orf52		ALOXE3
		RAPGEFL1	DPYD		MYH14
		CMTM3	TSC22D3		KRT80
		KRT222	ARHGEF2		MGLL
		COL4A3	PHLDA1		CD59
		EPGN	LIF		DDIT4
		MAPT	AFAP1L1		IRAK2
		TAPBP	PTPRB		AGRN
		FADS2	ATF1		PXDC1
		TCF4	FGFR3		SDPR
		PSG4	OVGP1		GPSM1
		CYP4F3	AIM1L		KRT4
		STAT5A	ARID5B		PSORS1C1
		EGR1	ANXA8L2		DMBT1
		VWA1	FAM86B3P		SLITRK5
		HOXA3	NCEH1		ADORA1
		APLP1	COL7A1		FOXA1
		NLGN2	IRF6		SLC1A4
		RTN4RL1	DHX40		FUT3
		TNFSF12	EPHA4		AZGP1
		FN1	DHRS13		COL2A1
		KLRC2	TTLL11		EVI2B
		VILL	PLA2R1		PRKD1
		ZCCHC24	ANKS6		ICAM1
		LOXL1	SERPINA1		RECK
		NMNAT2	ANTXR2		PRR5L
		IFIT2	IL1RL1		BTBD11
		TGM5	APOBEC3B		VWA7
		THBD	LIPH		MARC1
		ASAP3	ALDH1L2		FUCA1
		ECE1	TLE2		STRA6
		RAB38	ECM1		BHLHE40
		NUAK1	EFNB3		LHFP
		HECW2	EPB41L1		SUSD4
		PPM1M	FHL1		GALNT14
		WT1	ABCC4		TMEM170B
		SERPINB2	CPNE2		ID2
		C4orf19	ZNF711		WFDC2
		UGDH-AS1	FAM171A1		TP53I11
		SYTL4	IRX3		DNAJB2
		RAB27B	PIM1		PTPRO
		ABTB2	SH2D2A		HTR1D
		C2CD4C	ARNTL2		COL17A1
		TUFT1	ACSF2		GAS1
		CAMK2B	IDS		SGSH
		TNF	CXCR7		C11orf91
		LOC100506451	CDSN		DEPTOR
		HSF2BP	SYNGR2		SERPINE1
		NCCRP1	AHRR		BAI2
		CADPS2	LEF1		ARG2
		STOM	GJB5		PPFIBP2
		JPH2	CBLB		SRGAP3
		EFNA1	CUL4B		SULF1
		TCP11L1	FTH1		PNLIPRP3
		LXN	IER3		AKR1C1
		PLA2G4A	LIMA1		DAGLA
		UNC13D	FOXL1		KLK10
		ITGB6	CSRP1		CCDC71L
		SGK1	NOXA1		SHROOM2
		TNFAIP8L3	FZD7		RPGR
		ANKRD22	SVEP1		CUEDC1
		VIM	SOX12		STAC
		LRRC56	SLC16A9		GPM6B
		LTB	GSN		S100A7
		NUDT6	IL1A		CABLES1
		S100A14	PDGFD		SBSN
		SERPINB13	FST		AKR1C3
		SAMD9L	HOGA1		MIR22HG
		DNAJB4	SH3KBP1		DAW1
		BRSK1	RIMS3		PLAC8
		LIMD2	ZNF254		ANKRD1
		DUOXA1	DUSP14		CEACAM1
		KIAA1244	SIX2		IGFBP4
		KRT8	ZBTB16		MMP19
		CNTNAP3B	CDC42BPG		TFPI2
		DISP1	UCN2		NOTCH3
		TARSL2	ADRA1B		PEAR1
		TMPRSS4	SNCAIP		CRISPLD2
		EPB49	IRF7		WNT7B
		TMPRSS13	ANGEL1		APOL3
		RAB6B	CSF3		ATP6V1B1
		HR	CACFD1		PRR9
		ST3GAL6	C5orf46		CYR61
		LINC00842	SVIP		AMIGO2
		MPP2	ASIC1		ARHGAP22
		TRABD2B	HSPA6		ADARB2
		MATN3	PLIN3		TYMP
		TPRXL	PANK1		ZNF358
		SLC44A1	MIR3687		YPEL2
		OLR1	SPHK1		SPRR1B
		DDAH2	LOC283174		TMEM63A
		PARD6G	HOXC-AS5		BEAN1
		DRAM1	USP25		PDE3B
		CHN2	EMR2		MYB
		PPP2R2C	CAP1
		C11orf35	ADAMTSL4
		SPINK7	NEGR1
		SPRR4	BCAR1
		USP18	HOXA5
		BMP2	P2RY2
		MGP	GNG4
		PLEKHO2	ZNF362
		ITM2C	PAK3
		SCCPDH	LOC646762
		BMP4	REPS2
		ZNF750	RGCC
		CLCA2	AGPAT4
		C1QTNF2	DNMT3A
		SNCA	GSDMC
		TRANK1	WNK4
		PRUNE2	GALNT12
		PIK3CD	CCND1
		C3orf36	SULF2
		EOMES	SEMA7A
		KANK4	NET1
		CAMK2N1	SPTBN5
		SPRR1A	CHDH
		FZD10	TUB
		KRT34	SYT7
		BCL11B	KLF12
		MEIS3	LAT2
		ART4	DAPK2
		LARP6	MCAM
		MALL	DVL1
		FBN1	LINC00263
		SLC35F3	KLHL4
		KDELR3	GPR1
		PLOD2	SFN
		TPST2	PODXL
		ZG16B	MUC20
		SLC6A14	CD9
		SLITRK6	ALDH7A1
		CD86	SRGN
		KLK9	TRIB1
		MYO7B	PTX3
		TNFAIP3	ICOSLG
		HEG1	PTPN4
		DUSP10	ITGB2
		EHBP1	GXYLT2
		ATG9B	RCN1
		ALDH3B2	BCL6
		CTGF	NMT2
		ZSWIM4	VEGFA
		MEGF6	CSRNP1
		LPHN3	TINAGL1
		IRF2BPL	MME
		GALNT10	TCEAL4
		SMARCA1	PRKAG2
		EPCAM	OSBPL6
		EPOR	SH3TC1
		ARHGEF40	FRMD4A
		LOC344595	SLC37A1
		DHRS9	SOCS3
		ISG15	SOX15
		CACNA2D3	DNASE1L1
		DUOX1	WWOX
		LYPD6	OTUB2
		CD14	MTUS1
		RBKS	LAMA3
		ITGA10	MDFI
		SH3RF2	AUH
		PDPN	CTSF
		PDZK1IP1	TNFRSF12A
		MGAM	KRT6A
		HES2	EGR3
		GPC4	VPS37B
		AP1S3	FOXO1
		COL5A3	AADAT
		COL4A2	PDK4
		ABCG2	TSPAN5
		C1S	TXNIP
		SLC12A7	NNMT
		UBASH3B	DARC
		RNF207	SLC7A8
		FNDC4	COL8A1
		NLGN4X	HMGB2
		C19orf66	EPHX2
		B3GALT4	TNFRSF25
		NXN	ANGPT1
		ZDHHC1	REEP1
		DAB2	SLC2A1
		MRAS	CD68
		LPAR3	CHAC1
		ANO4	KANSL1L
		CYP4X1	TRIM6
		PIK3C2B	MVP
		FAP	TP53I3
		KCTD4	MVB12B
		NFASC	ATP6V0A4
		BST2	GALNT15
		OPTN	GLCCI1
		SCGB1A1	SLC7A2
		PYGL	FAM83A
		PDLIM1	ZNF695
		ADM2	TGM1
		TXK	ARSI
		SNPH	MYBL1
		PYGB	MST1R
		CLIC3	VASH2
		HOMER2	LETM2
		STARD10	IFFO1
		KLK7	LINC00704
		ALOX5AP	MCCC1
		ADAMTS1	SGPP2
		GPR27	KCNK2
		CFI	KDR
		SPRY1	TUBA4A
		COL4A4	TCF7L1
		TBC1D30	PDGFRL
		SUSD3	CLSTN1
		DNMBP	ZDHHC11
		ADAMTS15	CALML5
		B4GALNT3	P4HA2
		PACS1	PCED1B
		C2orf54	FUT1
		SEMA6C	BDH1
		AQP3	PTPRS
		GGT7	HOTAIR
		CEACAM5	PTPN1
		C9orf172	SESN3
		EDA	B3GNT3
		SLC2A6	ATP2C2
		CCDC80	CRABP2
		TRABD2A	PNPLA3
		C1QTNF6	PCDHB14
		NFE2L3	PALM
		PALMD	OCIAD2
		RGS11	LOC646268
		FGF2	IRX6
		TTC39B	ANGPTL4
		TMC5	PLEK2
		LPAR5	FOXC2
		CNTNAP3	AFAP1L2
		WNT10A	CTNNBIP1
		CTPS1	SERPINE2
		LAD1	KIAA0513
		KHDRBS3	SH3TC2
		SLC20A1	RNFT1
		PRR15	PGF
		KLK5	C17orf96
		KLRC3	LRP1
		C5AR2	TAF13
		TNFAIP8	DSCAM
		ATP8A1	RAET1L
		EFEMP2	PLXDC2
		PARP10	TACC1
		GBP6	RHOU
		LOXL1-AS1	AIFM2
		FAM69A	RPSAP52
		NAV1	UBL3
		BMP1	CDON
		PLA2G4F	MMP14
		TMEM164	NFIB
		CRIP2	NLN
		AKR1B1	CD99L2
		RASL11B	PTPRF
		DIO2	ABCA6
		ABHD8	GALNT6
		KCNK15	FAM25A
		SMOC1	LPHN1
		STEAP2	MYEOV
		GLDC	FHOD1
		IKBKE	MEX3A
		KRT18	ENOX1
		CRNN	ACOT11
		MACC1	MXI1
		ST5	S1PR1
		TNFRSF14	LOC646214
		COL16A1	DZIP1
		TNIP1	CYB5R1
		GLRX	PLEKHN1
		ST14	KRT6C
		PKN1	ABCB9
		VASN	SDC1
		EIF4E3	HPCAL1
		LINC00707	SLC37A2
		SRPX	CREG1
		CAPN5	PDGFA
		LRRC8B	LIMCH1
		NRIP3	TUBB6
		SSTR1	DOCK10
		RUSC2	TENM3
		SOX6	PEX3
		RHBDL2	SLC25A27
		FILIP1L	CLU
		MAT1A	DDN
		CRIP1	GLUL
		C3orf18	KCTD11
		COL4A1	GPSM3
		SYDE1	SCARA3
		FAM211B	NOX5
		SLC1A3	TACSTD2
		C11orf63	EMP3
		GLI2	GJB2
		CCDC69	PID1
		PORCN	BCL2L1
		ICA1	RAB3IL1
		ABP1	BRSK2
		OSBP2	PLEKHG5
		ORAI2	SHISA9
		PLLP	SPINT1
		MAP4K2	THNSL1
		ERVMER34-1	IRX2
		RELB	HPDL
		NLRP1	NEXN
		DDX60L	CRYZ
		LAMB2	C1orf74
		SPINK6	SHB
		LURAP1L	CHST7
		TNFAIP2	PPM1L
		BTBD19	IER5
		SLFNL1-AS1	MAPK13
		IL32	ISG20
		NEURL	ANKRD29
		NFKBIE	ARPC1B
		LPL	SLC43A2
		ADAMTSL5	GAS2L2
		NOG	PPAP2B
		NEDD9	PAX8
		TGM4	BICC1
		SPRR3	HSH2D
		ENPP1	LOC100130238
		MMP25	SLC26A2
		NREP	C21orf7
		GCNT3	ATP2B4
		NRCAM	TGFA
		PDZK1	CHST12
		CFB	FAM43A
		PRKCH	PHLDA2
		ABCA7	NFATC2
		STXBP1	GPR56
		HOOK1	ADIRF
		ASPHD2	CD70
		DLC1	ZEB2
		FAM114A1	GNG11
		MUC21	CEBPA
		CCBE1	SBK1
		PLA2G16	ADTRP
		GPX3	DKK1
		RGS17	ODC1
		MICAL1	CTDSPL
		C4BPB	MAFB
		TIMP2	GCNT4
		NSG1	ARID3B
		OVOL1	TFPI
		CPE	PAIP2B
		MBOAT7	C7orf43
		GPRC5B	SMTN
		CERCAM	ACTB
		SPARC	CYP26B1
		NFKBIA	IL7R
		MKL1	PKIA
		TPST1	TSPAN1
		TMEM2	APCDD1
		LAMA4	DGKA
		PTGS1	PCCA
		PMEPA1	PCDH9
		GPR68	LRRC20
		SYNPO	TPT1-AS1
		MLLT11	MB21D2
		BSPRY	VCAN
		GSDMD	CYP27C1
		SERPINB3	RAVER2
		KLK11	GBP3
		LRAT	IL4R
		LOC284751	DSEL
		ST7	ADAM8
		DTX3	RGS12
		GAS6	DNAJB5
		AMOT	NAV3
		TTC9	ST6GALNAC2
		MYOM3	FAM124A
		C4orf26	GLIPR1
		CALHM2	ELOVL1
		TNFSF14	BEST2
		LPHN2	EHD1
		SNAI2	ATP6V0A1
		RASA3	CDKN1A
		KIF3C	TRAF3IP3
		TWIST1	LSR
		FAM155B	LAMC2
		FBXO2	FAM214B
		SERPINA5	TCEAL3
		SFRP1	RHOBTB3
		C11orf70	QSOX1
		KCNS3	TOR4A
		BAIAP2-AS1	HOXC11
		PDE4A	PTPRJ
		NPTXR	STAMBPL1
		DPYSL3	EPHB6
		GLS2	ZNF737
		COL12A1	ACP6
		IFI44	PCSK5
		ADAMTS7	SPRY4
		C1QTNF1	RORC
		EYA2	RGMA
		PSMB9	ADCK3
		MAPK8IP1	MXD1
		CCDC24	IDH1
		ST6GALNAC1	PAPLN
		IFIT3	CDCP1
		MYADM	NUAK2
		PROSAPIP1	TLCD1
		BIRC3	MARCO
		STEAP1	HIST1H2BD
			WIPF1
			SIAE
			SGCE
			ST3GAL5
			CTSH
			PTK6
			PFKFB4
			DCN
			MFNG
			FOXF2
			LOC100505839
			CES4A
			LMNA
			PRICKLE1
			WNT5B
			PEG10
			PITPNC1
			LPIN1
			JDP2
			PMP22
			MCF2L2
			SLC2A9
			AHNAK2
			TRPS1
			DOK7
			TMTC1
			JUN
			KCNJ15
			PCOLCE2
			NRG1
			ADAMTSL3
			CDA
			ITGB2-AS1
			ROR1
			FBXO32
			HAP1
			ACTG1
			PLEKHA6
			MAPK4
			SDCBP2
			ZFP57
			RUNDC3A
			CHPF
			FAM101B
			MAP7D1
			DAPK1
			MTMR11
			IL1R1
			DAAM1
			TRIB2
			GJA5
			INSIG1
			GGT5
			CDKL1
			HSPA12A
			GPC1
			CYP4B1
			SMAD6
			TCEAL1
			CMTM7
			KCP
			ROS1
			HLX
			ZNRF1
			B3GNT2
			RFX2
			FBLN5
			TNNT1
			S100A9
			CSF2
			DHRS2
			SPOCK1
			AGPAT9
			CTSC
			BAIAP2L1
			PLOD1

## Sheet: TopGO
	Table S5 | Top GO-terms associated with differentially expressed genes in MCF10A GATA3-wt, GATA3-ext and GATA3-trunc cells.
			GO.ID	Term	Annotated	Significant	Expected	p-value (Fisher's exact test)
		A) GATA3-wt unique
		1	GO:0034097	response to cytokine	539	7	1.38	0.00031
		2	GO:0002719	negative regulation of cytokine producti...	11	2	0.03	0.00034
		3	GO:0006959	humoral immune response	64	3	0.16	0.00056
		4	GO:0002701	negative regulation of production of mol...	15	2	0.04	0.00065
		5	GO:0071345	cellular response to cytokine stimulus	467	6	1.19	0.00096
		6	GO:0002455	humoral immune response mediated by circ...	20	2	0.05	0.00116
		7	GO:0002920	regulation of humoral immune response	22	2	0.06	0.0014
		8	GO:0043405	regulation of MAP kinase activity	216	4	0.55	0.00205
		9	GO:0019221	cytokine-mediated signaling pathway	369	5	0.94	0.00215
		10	GO:0042692	muscle cell differentiation	231	4	0.59	0.00262
		B) GATA3-ext unique
		1	GO:0050731	positive regulation of peptidyl-tyrosine...	88	6	0.35	1.1e-06
		2	GO:0050730	regulation of peptidyl-tyrosine phosphor...	134	6	0.53	1.3e-05
		3	GO:0018108	peptidyl-tyrosine phosphorylation	212	7	0.84	1.7e-05
		4	GO:0018212	peptidyl-tyrosine modification	214	7	0.85	1.9e-05
		5	GO:0002682	regulation of immune system process	940	13	3.73	4.4e-05
		6	GO:0002376	immune system process	1617	17	6.42	6.9e-05
		7	GO:0014068	positive regulation of phosphatidylinosi...	26	3	0.1	0.00014
		8	GO:0060548	negative regulation of cell death	637	10	2.53	0.00015
		9	GO:0048015	phosphatidylinositol-mediated signaling	131	5	0.52	0.00016
		10	GO:0019722	calcium-mediated signaling	70	4	0.28	0.00016
		C) GATA3-trunc unique
		1	GO:0002517	T cell tolerance induction	5	1	0	0.0014
		2	GO:0002664	regulation of T cell tolerance induction	5	1	0	0.0014
		3	GO:0042270	protection from natural killer cell medi...	5	1	0	0.0014
		4	GO:0071635	negative regulation of transforming grow...	5	1	0	0.0014
		5	GO:0032594	protein transport within lipid bilayer	6	1	0	0.0017
		6	GO:0032596	protein transport into membrane raft	6	1	0	0.0017
		7	GO:0009617	response to bacterium	265	2	0.08	0.0018
		8	GO:0002643	regulation of tolerance induction	7	1	0	0.002
		9	GO:0002480	antigen processing and presentation of e...	8	1	0	0.0023
		10	GO:0002716	negative regulation of natural killer ce...	8	1	0	0.0023
		D) Overlap GATA3-wt with GATA3-ext
		1	GO:0033627	cell adhesion mediated by integrin	35	2	0.04	0.00069
		2	GO:0071347	cellular response to interleukin-1	44	2	0.05	0.00109
		3	GO:0009653	anatomical structure morphogenesis	1823	7	2.07	0.00157
		4	GO:0070555	response to interleukin-1	62	2	0.07	0.00215
		5	GO:0002526	acute inflammatory response	67	2	0.08	0.0025
		6	GO:0002703	regulation of leukocyte mediated immunit...	83	2	0.09	0.00381
		7	GO:0072358	cardiovascular system development	614	4	0.7	0.00382
		8	GO:0072359	circulatory system development	614	4	0.7	0.00382
		9	GO:0071222	cellular response to lipopolysaccharide	95	2	0.11	0.00497
		10	GO:0071456	cellular response to hypoxia	96	2	0.11	0.00507
		E) Overlap GATA3-wt with GATA3-trunc
		1	GO:0006937	regulation of muscle contraction	77	2	0.03	0.00031
		2	GO:0090257	regulation of muscle system process	103	2	0.04	0.00056
		3	GO:0001894	tissue homeostasis	117	2	0.04	0.00072
		4	GO:0006936	muscle contraction	152	2	0.06	0.00121
		5	GO:0036005	response to macrophage colony-stimulatin...	5	1	0	0.00189
		6	GO:0036006	cellular response to macrophage colony-s...	5	1	0	0.00189
		7	GO:0003012	muscle system process	192	2	0.07	0.00192
		8	GO:0048871	multicellular organismal homeostasis	193	2	0.07	0.00194
		9	GO:0051047	positive regulation of secretion	194	2	0.07	0.00196
		10	GO:0060249	anatomical structure homeostasis	202	2	0.08	0.00212
		F) Overlap GATA3-ext with GATA3-trunc
		1	GO:0006935	chemotaxis	536	7	0.91	1.6e-05
		2	GO:0042330	taxis	536	7	0.91	1.6e-05
		3	GO:0007566	embryo implantation	34	3	0.06	2.4e-05
		4	GO:0030335	positive regulation of cell migration	234	5	0.4	3.4e-05
		5	GO:2000147	positive regulation of cell motility	238	5	0.4	3.7e-05
		6	GO:0042102	positive regulation of T cell proliferat...	40	3	0.07	3.9e-05
		7	GO:0032604	granulocyte macrophage colony-stimulatin...	6	2	0.01	4.1e-05
		8	GO:0032645	regulation of granulocyte macrophage col...	6	2	0.01	4.1e-05
		9	GO:0032725	positive regulation of granulocyte macro...	6	2	0.01	4.1e-05
		10	GO:0002449	lymphocyte mediated immunity	119	4	0.2	4.1e-05
		G) Overlap GATA3-wt with GATA3-ext and GATA3-trunc
		1	GO:1901722	regulation of cell proliferation involve...	8	2	0.01	2.2e-05
		2	GO:0010634	positive regulation of epithelial cell m...	76	3	0.07	4.1e-05
		3	GO:0022617	extracellular matrix disassembly	79	3	0.07	4.6e-05
		4	GO:0030198	extracellular matrix organization	244	4	0.23	5.2e-05
		5	GO:0043062	extracellular structure organization	244	4	0.23	5.2e-05
		6	GO:0072111	cell proliferation involved in kidney de...	12	2	0.01	5.3e-05
		7	GO:0010632	regulation of epithelial cell migration	117	3	0.11	0.00015
		8	GO:0090184	positive regulation of kidney developmen...	22	2	0.02	0.00018
		9	GO:0035850	epithelial cell differentiation involved...	25	2	0.02	0.00024
		10	GO:0002064	epithelial cell development	152	3	0.14	0.00032
