# Supplementary material for: Gain- and Loss-of-Function Mutations in the Breast Cancer Gene GATA3 Result in Differential Drug Sensitivity
Source: PLoS Genet. 2016 Sep 2;12(9):e1006279. doi: 10.1371/journal.pgen.1006279 (PMC5010247; doi:10.1371/journal.pgen.1006279)
Supplement: S6 Table — (XLSX) [file pgen.1006279.s013.xlsx]

## Sheet: Full vs. reduced supplements
	Table S6 | Small-molecule screen details (full vs. reduced supplements).
		Plate layout full vs. reduced supplement experiment (Fig. S3)
		1	2	3	4	5	6	7	8	9	10	11	12
	A	DMSO	DMSO	DMSO	DMSO	DMSO	DMSO	DMSO	DMSO	DMSO	DMSO	DMSO	DMSO
	B	DMSO	TG101209 Deriv 2	Lapatinib	Dasatinib	AZD6244	Akt-I-1,2	Sorafenib	SB202190	E7080	SB242235	TGX221	DMSO
	C	DMSO	PDI7395	AS-25242	CYT11387	KU0063794	CC-401	SNS-032	SB590885	Vandetanib	Pazopanib	GW441756	DMSO
	D	DMSO	KU55933	BEZ235	Sunitinib	SB203580	SB216763	PI103	Merck-5	AT9283	JNJ-38877605	Nilotinib	DMSO
	E	DMSO	CP690550	SNS-314	Akt-I-1	SU-5402	VX-680	AC220	PD0325910	ABT-869	AMG-Tie2-1	SU6668	DMSO
	F	DMSO	PP242	TG101209 Deriv 1	BX795	Crizotinib	TG100115	PLX4720	PIK-90	CI-1040	TG101209	SR3677	DMSO
	G	DMSO	SD169	R1487	PD173955-Analogue 1	PF431396	AZD7762	VX702	Rho-15	Erlotinib-HCl	Gefitinib	AG13958	DMSO
	H	DMSO	DMSO	DMSO	DMSO	DMSO	DMSO	DMSO	DMSO	DMSO	DMSO	DMSO	DMSO
		all compounds obtained from SYNthesis med chem
		stock plate 10mM, diluted to 2.5mM/0.25mM/0.025mM in DMSO, final concentration 1/100
		Normalised to DMSO
	100% Supplements
														25 µM
		0.959074	0.969541	0.960862	0.959912	0.949094	0.977883	0.943379	0.959662	0.939739	0.882474	0.918529	0.891054
		1.04286	0.0439461	0.0480731	0.0479981	0.215904	0.237564	0.0427956	0.660643	0.190804	1.20683	0.581605	0.867867
		1.08481	0.0734603	0.0131063	0.029214	0.145995	0.661993	0.0276383	0.0256874	0.014557	0.247144	0.744158	1.02325
		1.00715	0.548589	0.23834	0.00902934	0.595549	1.02563	0.178673	0.651026	0.00882925	1.05222	0.380946	1.02133
		0.988088	1.02817	0.014582	1.07578	1.10337	0.388412	0.596374	0.114593	1.10541	0.165079	0.613495	1.00904
		1.06536	0.180099	1.13823	0.058203	0.0404695	0.47349	0.500991	0.126523	0.045722	0.0158076	0.589183	1.03296
		0.99878	1.03141	0.997267	0.192005	0.0136316	0.0185339	1.1707	1.11938	0.0590534	0.00837903	0.0419702	1.00246
		1.03502	1.02842	1.05124	1.04927	1.05531	1.07454	1.058	1.08062	1.0157	1.06419	0.973818	1.05872
														2.5 µM
		0.979491	0.954357	0.952611	0.938781	0.940703	0.977042	0.92048	0.977092	0.954055	0.97659	0.952209	0.964757
		0.992328	0.262788	0.890559	0.101505	0.464077	1.12341	0.234903	1.13041	1.16647	1.05834	1.06703	1.01643
		1.04128	0.639114	1.16121	0.287947	0.2164	1.06773	0.0366529	0.99067	0.137028	0.826134	1.05819	1.03014
		0.917151	1.09947	0.236963	1.05783	1.17186	1.19004	0.119015	0.539468	0.210195	1.05335	1.04959	1.01112
		1.06322	1.07516	0.468361	1.17166	1.15919	0.585391	1.12306	0.23332	1.08294	0.896049	1.1574	1.02543
		1.04253	0.889705	0.302958	0.349371	0.67485	1.17627	1.23502	0.174107	0.332049	0.279783	1.02973	1.0378
		1.04448	1.05798	1.09121	0.890308	0.0301212	0.125798	1.16907	1.10801	0.138497	0.0753658	1.15586	1.1032
		0.991173	1.02447	1.02404	0.973512	0.951756	0.990645	0.972256	1.07801	1.07936	1.03629	1.04556	1.01964
														0.25 µM
		0.945868	0.881051	0.877901	0.897132	0.901957	0.871668	0.98005	0.999002	1.01462	1.04448	0.969418	0.990257
		0.913944	0.945549	1.06075	0.234267	0.79198	1.11807	1.12602	1.1751	1.09718	1.06882	1.04438	1.00953
		0.922955	1.11287	1.04819	1.08763	0.702789	1.044	0.0588758	1.07886	0.750966	1.1547	1.03915	1.01277
		0.999241	1.05866	0.270935	1.05256	1.12607	1.05914	0.387384	1.18485	0.576146	1.07066	1.01096	1.03225
		1.01243	1.08342	0.711202	1.08753	1.10968	0.735549	1.07199	0.367848	1.07769	1.0291	1.0955	1.02863
		0.981539	1.17107	1.13654	1.23121	1.19285	1.13761	1.16781	0.274803	0.874446	0.946213	1.05845	1.01746
		1.00392	1.02879	1.09219	1.20173	0.377722	0.829418	1.14654	1.03862	0.196842	0.181718	1.07518	1.02674
		1.04667	1.06075	1.08753	1.03575	1.04904	1.03124	1.07764	1.10491	1.04166	1.0625	1.04334	1.02415
	20% Supplements
														25 µM
		0.812328	0.928447	0.941009	0.970259	0.93216	0.741986	0.925077	0.980658	0.986426	1.07967	1.12981	0.885301
		1.1028	0.0364775	0.0394332	0.0405506	0.286341	0.0763433	0.0397937	0.322585	0.0828675	0.92122	0.317502	1.14794
		0.832658	0.0354683	0.0128681	0.0149587	0.145099	0.473938	0.0219154	0.0175539	0.0107054	0.163626	0.245521	1.166
		0.857132	0.0350718	0.21025	0.00789386	0.487148	0.182586	0.187272	0.463521	0.00897521	0.651928	0.0241502	1.09164
		1.02308	1.23045	0.0113902	0.406407	0.272771	0.147442	0.018455	0.104603	0.783132	0.082471	0.351619	1.14133
		1.00463	0.180279	1.08065	0.0147424	0.0126158	0.129041	0.371858	0.179919	0.047291	0.0110658	0.1646	1.0986
		0.986858	1.21088	0.837938	0.07847	0.00695669	0.00764154	0.512037	0.966601	0.0927438	0.00630788	0.0110298	1.02768
		0.970259	1.01897	1.11323	1.06863	0.96943	1.00009	0.884184	1.10027	1.13888	1.1525	1.00668	0.783384
														2.5 µM
		0.979185	1.00543	1.0866	0.998013	0.906053	0.832393	0.861841	0.999945	1.10507	1.09285	1.19572	0.782929
		0.933288	0.214804	0.180501	0.0998872	0.460195	0.240221	0.0323708	0.678136	0.775315	1.11083	0.840569	0.910083
		1.11341	0.317565	0.456627	0.277597	0.207603	1.04102	0.0263591	0.962207	0.127733	0.24042	1.12294	1.01331
		1.02701	0.695858	0.245506	0.330447	0.794242	0.698005	0.107782	0.388896	0.270264	1.2745	0.236357	1.06038
		0.971703	1.27427	0.1696	0.828842	1.04165	0.349952	0.221146	0.235861	1.32983	0.328861	0.984355	1.18578
		0.937516	0.499585	0.244648	0.206513	0.136106	0.791533	0.681439	0.185571	0.0981035	0.191252	1.0437	1.03978
		0.924089	1.16735	0.882783	0.626624	0.0171103	0.0686064	0.93778	1.10859	0.143043	0.0285722	0.564723	1.14221
		0.809469	1.00639	1.03154	1.06601	0.962636	0.844268	0.851783	0.950398	1.10375	1.08981	1.16234	1.01702
														0.25 µM
		1.25509	1.13304	1.30801	1.14839	1.07015	0.901009	0.998511	1.01473	1.28381	1.38466	1.25552	0.937842
		1.01878	0.527889	0.793879	0.149773	0.811417	0.961118	0.0765245	1.01	1.04305	1.23748	1.24582	0.951308
		1.0638	0.514912	1.13909	0.574911	0.54016	1.09129	0.0287782	1.16646	0.333048	0.594368	1.28247	1.04255
		1.12781	1.20937	0.259094	1.06166	1.01571	0.911055	0.208578	0.78206	0.549337	1.38669	0.476215	0.951109
		0.970149	1.00838	0.366768	1.24751	1.07055	0.500342	0.597717	0.292994	1.55994	0.909933	1.03634	0.893028
		1.02188	1.24856	0.662802	0.536577	0.815435	0.983398	0.876358	0.243818	0.524468	0.566006	1.30099	1.01066
		0.955616	1.27002	1.12423	0.755454	0.361446	0.447274	1.12499	1.15078	0.201049	0.170986	1.12423	0.986222
		0.700377	0.955073	1.06687	0.899743	0.823489	0.644793	0.832847	0.841553	0.842313	0.883453	0.934946	0.890856

## Sheet: Small molecule screen
	Table S6 | Small-molecule screen details.
	Small molecule screen
	Drug	Source/Vendor	Target	Screening conc. (µM)	Rank screen	Rel. viability GATA3/Ctrl (median norm.)
	5-Azacytidine	Sigma	DNMT	0.5	42	1.13088
	ABT-751	Selleck	microtubules	0.5	83	1.76087
	ABT-888 (Veliparib)	Selleck	PARP	50	33	1.00902
	Amlexanox	Tocris	IKKE, TBK1	15	88	1.91649
	AT9283	Selleck	AURK, JAK2	0.05	20	0.864238
	AUY-922	Selleck	HSP90	0.001	79	1.61825
	AV-951	Selleck	VEGFR, PDGFR, cKIT	5	31	0.965583
	Axitinib	Selleck	VEGFR, PDGFR, cKIT	3	29	0.951279
	AZ-960	LCLabs	JAK2	0.5	14	0.732791
	AZD-0530	Selleck	SRC, ABL	3	10	0.635863
	AZD-1480	Selleck	JAK	45	46	1.15053
	AZD-2171 (Cediranib)	Selleck	VEGFR, FLT1/4	10	5	0.372948
	AZD-8931	Selleck	HER2, HER3, EGFR	0.05	72	1.47649
	AZD2281	Selleck	PARP	15	59	1.34031
	Bexarotene	Selleck	RXRα, RXRβ, RXRγ	10	35	1.03282
	BEZ235	SYNthesis med chem	PI3K	0.0001 and 0.001	62 and 87	1.380288 and 1.911693
	BI-6727	Selleck	PLK	0.02	13	0.677047
	BI-BW2992 (Afatinib)	Selleck	HER2, EGFR	0.01	95	2.28104
	BIX-01338 Hydrate	Sigma	HMT	5	16	0.75813
	BIX01294 trihydrochloride hydrate	Sigma	HMT	1	1	0.171734
	BMS-599626	Selleck	HER1, HER2, HER4	2	49	1.18485
	Bortezomib	LCLabs	26S proteasome	0.005	61	1.37198
	Bosutinib	LCLabs	SRC, ABL, TEC	0.5	91	1.99714
	BX912	SYNthesis med chem	PDK1	0.5	40	1.10363
	Capecitabine	Selleck	5-FU prodrug	50	47	1.15943
	Captopril	Sigma	ACE	50	70	1.46864
	Carfilzomib	Selleck	20S proteasome	0.0001	37	1.04582
	Crenolanib	Selleck	PDGFR, FLT3	1.5	63	1.38954
	Crizotinib	Sigma	ALK	2.5	44	1.14768
	Dasatinib	Cayman	SRC, ABL, cKIT, PDGFR	1	9	0.624802
	DBZ JQI-1	James Bradner	γ-secretase	50	15	0.757799
	Decitabine	Sigma	DNMT	2.5	86	1.86236
	DMSO	Sigma		0.01	56 and 76	1.277495 and 1.550017
	Dovotinib (Dovitinib, CHIR-258)	Selleck	FGFR	1.5	81	1.65225
	DZnep	Cayman	HMT	not in screen
	EPZ004777	Selleck	DOT1L	50	11	0.653877
	Erastin	Georg Winter, Giulio Superti-Furga	ferroptosis inducer	5	89	1.92509
	Erlotinib	Georg Winter, Giulio Superti-Furga	EGFR, JAK2	1	66	1.41297
	Everolimus	Selleck	mTOR	15	94	2.11918
	Fasudil	Selleck	ROCK	25	58	1.32805
	Garcinol	Cayman	HAT	2	67	1.43056
	GDC-0449	Selleck	PTCH, SMO	50	28	0.948916
	GDC-0941	SYNthesis med chem	PI3K	0.25	22	0.869197
	Gefitinib	Enamine/Selleck	EGFR	0.5	68	1.46225
	Ginkgolic Acid C15:1	Sigma	SAE1, UBA2	5	34	1.00903
	GSK-1120212	Selleck	MEK	0.005	43	1.1414
	GSK-1363089 (Foretinib)	Selleck	MET, VEGFR	0.5	52	1.24517
	GSK126	ChemieTek	EZH2	10	4	0.354353
	GSK269962	Tocris	ROCK	5	48	1.16472
	GSK690693	Selleck	AKT	10	41	1.11218
	I-BET151	ChemieTek	BRD2/3/4	0.1	74	1.51345
	IC040751.1	James Bradner		not in screen
	IC092605.1	James Bradner		not in screen
	Imatinib	Georg Winter, Giulio Superti-Furga	BCR-ABL, PDGF, SCF, cKIT	10	3	0.334197
	INCB018424 (Ruxolitinib)	LCLabs	JAK2	15	57	1.3083
	Ispinesib	Selleck	KSP	0.0002	84	1.77228
	JQ1S	Cayman	BRD2/3/4	0.005	51	1.24041
	Lapatinib	MedChemExpress	HER2, EGFR	5	92	2.06189
	LBH-589	Selleck	HDAC	0.005	90	1.98618
	LDE-225	Selleck	SMO	10	26	0.913823
	LY-2603618	Selleck	CHK1	5	96	2.40483
	LY333531 HCl	Enzo	PKCβ	5	85	1.81903
	Masitinib (Masatinib, AB-1010, SYN-1053)	Selleck	cKIT, PDGFR, FGFR, FAK	5	39	1.08751
	Metformin	Enamine	diabetes, anticancer activity	25	54	1.2684
	Methotrexate	MedChemExpress	DHFR	0.01	50	1.21973
	Methylstat ester	Sigma	HDM	5	12	0.675247
	Midostaurin hydrate	Sigma	PKC	0.1	27	0.947283
	MK-2206	Selleck	AKT	1.5	19	0.854668
	MP-470	Selleck	c-KIT, PDGF, FLT3	20	18	0.793815
	MS-275	LCLabs	HDAC	1	75	1.5307
	Nilotinib	MedChemExpress	BCR-ABL	5	17	0.773326
	Nutlin-3	Selleck	MDM2-p53	2	82	1.72438
	PD 0332991	Selleck	CDK	5	60	1.35055
	PDK1/Akt/Flt Dual Pathway Inhibitor	Calbiochem	JMJD2C	0.05	23	0.869366
	Permetrexed	Selleck	antifolate	1	65	1.40587
	PF477736	Axon	CHK1	0.3	8	0.564023
	PHA-665752	Selleck	cMET	2.5	7	0.545284
	PLX-4032	LCLabs	BRAF	10	80	1.64769
	Ponatinib	Sigma	ABL,VEGFR, PDGFR, FGFR, EPHR, KIT, RET, TIE2, FLT3	0.3	30	0.965227
	Quercetin	Selleck	ATPase, PDE, PI3K	45	55	1.27564
	R406	Selleck	SYK	20	38	1.0863
	Regorafenib	Selleck	RET, VEGFR1/2/3, cKIT, PDGFRA/B, FGFR1/2, TIE2, DDR2, TRK2A, EPH2A, RAF1, BRAF, SAPK2, PTK5	1.5	93	2.06449
	RO-4929097	Selleck	γ-secretase	50	53	1.24845
	SB-431542	Selleck	TGFβ	20	6	0.384586
	SNS314	SYNthesis med chem	AURK	0.1	78	1.61369
	Sorafenib	MedChemExpress	VEGFR, PDGFR, RAF1, BRAF	3	2	0.286041
	TAK-733	Selleck	MEK	0.005	71	1.47104
	Temozolomide	Enamine	DNA alkylation	50	77	1.56186
	TH588	Ulrika Warpman Berglund, Thomas Helleday	MTH1	15	73	1.51209
	Thalidomide	Enamine	TNFα	15	64	1.39656
	Tranylcypromine, HCl	Calbiochem	LSD1	50	24	0.87146
	UNC0224	Cayman	HMT	not in screen
	UNC0638 hydrate	Sigma	G9A	5	21	0.864351
	Vandetanib	Selleck	EGFR, VGFR, RET, BRK, TIE2, EPHR, SRC	3	36	1.03417
	Ver 155008	Selleck	HSP70	3	25	0.878722
	Vorinostat	Santa Cruz Biotechnology	HDAC1/2/3/6	1	45	1.1497
	XL184 (Cabozantinib)	MedChemExpress	MET, VEGFR	10	32	0.979127
	YM155	Selleck	survivin	0.0001	69	1.46551

## Sheet: shRNAs & qPCR primers
	Table S6 | Primers and shRNAs used in this study.
	shRNAs
	Gene	Label		Sense			Antisense		Reference
	GATA3	shGATA3_1	5'	TAAACTAGGTCTGATATTCATTCAAGAGATGAATATCAGACCTAGTTTTTTTTTC	3'	5'	TCGAGAAAAAAAAACTAGGTCTGATATTCATCTCTTGAATGAATATCAGACCTAGTTTA	3'	doi:10.1101/gr.139469.112
	GATA3	shGATA3_2	5'	CCGGAGCCTAAACGCGATGGATATACTCGAGTATATCCATCGCGTTTAGGCTTTTTTT	3'	5'	AATTAAAAAAAGCCTAAACGCGATGGATATACTCGAGTATATCCATCGCGTTTAGGCT	3'	TRCN000273991
	GATA3	shGATA3_3	5'	CCGGGCCAAGAAGTTTAAGGAATATCTCGAGATATTCCTTAAACTTCTTGGCTTTTTT	3'	5'	AATTAAAAAAGCCAAGAAGTTTAAGGAATATCTCGAGATATTCCTTAAACTTCTTGGC	3'	TRCN0000019299
	EHMT2 (G9A)	shG9A_1	5'	CCGGCGAGAGAGTTCATGGCTCTTTCTCGAGAAAGAGCCATGAACTCTCTCGTTTTTT	3'	5'	AATTAAAAAACGAGAGAGTTCATGGCTCTTTCTCGAGAAAGAGCCATGAACTCTCTCG	3'	TRCN0000115670
	EHMT2 (G9A)	shG9A_2	5'	CCGGCTCCAGGAATTTAACAAGATTCTCGAGAATCTTGTTAAATTCCTGGAGTTTTTT	3'	5'	AATTAAAAAACTCCAGGAATTTAACAAGATTCTCGAGAATCTTGTTAAATTCCTGGAG	3'	TRCN0000115671
	EHMT1 (GLP)	shGLP_1	5'	CCGGCCTCGGTTCTGAGTCGTATAACTCGAGTTATACGACTCAGAACCGAGGTTTTTT	3'	5'	AATTAAAAAACCTCGGTTCTGAGTCGTATAACTCGAGTTATACGACTCAGAACCGAGG	3'	TRCN0000229325
	EHMT1 (GLP)	shGLP_2	5'	CCGGGGATTCAGATGTCACCTTAAACTCGAGTTTAAGGTGACATCTGAATCCTTTTTT	3'	5'	AATTAAAAAAGGATTCAGATGTCACCTTAAACTCGAGTTTAAGGTGACATCTGAATCC	3'	TRCN0000229326
	qRT-PCR primers
	Gene			Primer F			Primer R		Reference
	GATA3		5'	GCGGGCTCTATCACAAAATGA	3'	5'	GCCTTCGCTTGGGCTTAAT	3'	doi:10.1038/ncb2672
	FOXA1		5'	ATGAAACCAGCGACTGGAAC	3'	5'	ATGTTGCCGCTCGTAGTCAT	3'	doi:10.1016/j.cell.2009.04.043
	ESR1 (ER)		5'	ACAAGCGCCAGAGAGATGAT	3'	5'	AAGGTTGGCAGCTCTCATGT	3'	doi:10.1158/0008-5472.CAN-07-0746
	PR		5'	AGCCAGAGCCCACAATACAG	3'	5'	GACCTTACAGCTCCCACAGG	3'	doi:10.1158/0008-5472.CAN-07-0746
	XBP1		5'	GCGCCTCACGCACCTG	3'	5'	GCTGCTACTCTGTTTTTCAGTTTCC	3'	doi:10.1016/j.celrep.2013.05.024
	GREB1		5'	CAAAGAATAACCTGTTGGCCCTGC	3'	5'	GACATGCCTGCGCTCTCATACTTA	3'	doi:10.1016/j.celrep.2013.05.024
	TFF1		5'	TTGTGGTTTTCCTGGTGTCA	3'	5'	CCGAGCTCTGGGACTAATCA	3'	doi:10.1016/j.celrep.2013.05.024
	PNPLA3		5'	CTGTACCCTGCCTGTGGAAT	3'	5'	TCGAGTGAACACCTGTGAGG	3'	doi:10.1152/ajpendo.00125.2011
	EHMT1 (GLP)		5'	CAACGCCGTAGACAGCGAG	3'	5'	CTCCCCGTCCTTATTGTCGAG	3'	doi:10.1038/nature10953
	EHMT2 (G9A)		5'	CATTTCCGCATGAGTGATGATGT	3'	5'	CAGGCCACCTCCTGAGTTC	3'	doi:10.1038/nature10953
	GAPDH		5'	GGCGCCCAATACGACCAAAT	3'	5'	CGAGCCACATCGCTCAGACA	3'	in house

## Sheet: WB antibodies
	Table S6 | Antibodies used in this study.
	WB antibodies
	Protein	Antibody	Vendor	Dilution
	GATA3	D13C9 #5852	Cell Signaling	1:1000
	MEK1/2	#9126	Cell Signaling	1:1000
	EGFR	#2232	Cell Signaling	1:1000
	FANCD2	FI17 #sc-20022	Santa Cruz	1:200
	Histone H3	#3638	Cell Signaling	1:1000
	H3K9me2	#4658	Cell Signaling	1:1000
	α-tubulin	DM1A #3873	Cell Signaling	1:1000
	β-actin	#A2066	Sigma	1:1000
	ERα	D8H8 #8644	Cell Signaling	1:1000

## Sheet: Cell lines
	Table S6 | Cell lines used in this study.
	Breast (cancer) cell lines
	Cell line	Medium	Source
	184B5	RPMI + 10% FCS + EGF + 1% P/S	ATCC
	AU565	RPMI + 10% FCS + 1% P/S	ATCC
	BT-474	DMEM/F12 + 10% FCS + 1% P/S	ATCC
	BT-483	RPMI + 20% FCS + insulin + 1% P/S	ATCC
	CAMA1	DMEM + 10% FCS + 1% P/S	ATCC
	HCC-1395	RPMI + 10% FCS + 1% P/S	ATCC
	HCC-1419	RPMI + 10% FCS + 1% P/S	ATCC
	HCC-1569	RPMI + 10% FCS + 1% P/S	ATCC
	HCC-1806	RPMI + 10% FCS + 1% P/S	ATCC
	HCC-1937	RPMI + 10% FCS + 1% P/S	ATCC
	HCC-1954	RPMI + 10% FCS + 1% P/S	ATCC
	HCC-70	RPMI + 10% FCS + 1% P/S	ATCC
	HMEC	MEGM (MEBM + BulletKit, Lonza) + 1% P/S	Christoph Gebeshuber, IMBA/Medical University Vienna
	HS578T	DMEM + 10% FCS + insulin + 1% P/S	ATCC
	MCF10A	MCF10A medium	ATCC
	MCF10F	MCF10A medium	ATCC
	MCF12A	MCF10A medium	ATCC
	MCF7	DMEM + 10% FCS + 1% P/S	ATCC
	MDA-Kb2	Leibovitz's L-15 + 10% FCS + 1% P/S	ATCC
	MDA-MB-231	Leibovitz's L-15 + 10% FCS + 1% P/S	ATCC
	MDA-MB-361	Leibovitz's L-15 + 20% FCS + 1% P/S	ATCC
	MDA-MB-468	Leibovitz's L-15 + 10% FCS + 1% P/S	ATCC
	SK-BR-3	RPMI + 10% FCS + 1% P/S	ATCC
	T47D	RPMI + 10% FCS + insulin + 1% P/S	ATCC
	ZR-75-1	RPMI + 10% FCS + 1% P/S	ATCC
	ZR-75-30	RPMI + 10% FCS + 1% P/S	ATCC
	Leibovitz's L-15, RPMI, DMEM, DMEM/F12, FCS, P/S (penicillin/streptomycin) all purchased from Gibco
	EGF, insulin as in MCF10A medium
